# Supplementary material for: Structural organization of erythrocyte membrane microdomains and their relation with malaria susceptibility
Source: Commun Biol. 2021 Dec 8;4:1375. doi: 10.1038/s42003-021-02900-w (PMC8655059; doi:10.1038/s42003-021-02900-w)
Supplement: Supplementary file 2 — Supplementary Data 1 [file 42003_2021_2900_MOESM2_ESM.xlsx]

## Sheet: fraction2
Accession	Description		Score R1	Coverage R1	Peptides R1	PSM R1		Score R2	Coverage R2	Peptides R2	PSM R2		Score R3	Coverage R3	Peptides R3	PSM R3		Score R4	Coverage R4	Peptides R4	PSM R4		Score R5	Coverage R5	Peptides R5	PSM R5		Score R6	Coverage R6	Peptides R6	PSM R6		AAs	MW [kDa]	calc. pI
O75955	Flotillin-1 OS=Homo sapiens OX=9606 GN=FLOT1 PE=1 SV=3 - [FLOT1_HUMAN]		15.561	10.07	3	5		21.5615	17.8	5	6		62.1936	29.04	9	16			0				17.916	8.9	2	4			0				427	47.3256	7.48877
P01833	Polymeric immunoglobulin receptor OS=Homo sapiens OX=9606 GN=PIGR PE=1 SV=4 - [PIGR_HUMAN]		9.70301	4.45	2	3		15.3947	4.45	2	4			0				11.8702	4.84	2	3			0					0				764	83.2317	5.74463
P02533	Keratin, type I cytoskeletal 14 OS=Homo sapiens OX=9606 GN=KRT14 PE=1 SV=4 - [K1C14_HUMAN]		139.333	23.94	9	39		189.731	33.69	12	53		207.379	35.59	12	53		270.787	33.26	11	72		551.144	37.71	14	145		281.938	38.35	13	74		472	51.5294	5.16064
P02538	Keratin, type II cytoskeletal 6A OS=Homo sapiens OX=9606 GN=KRT6A PE=1 SV=3 - [K2C6A_HUMAN]		107.464	17.55	7	34		133.594	19.86	9	41		133.433	24.47	10	39		208.984	24.65	11	64		350.546	31.03	12	107		248.933	23.58	10	76		564	60.0083	8.00146
P02730	Band 3 anion transport protein OS=Homo sapiens OX=9606 GN=SLC4A1 PE=1 SV=3 - [B3AT_HUMAN]		67.9224	16.68	9	20		66.5089	15.7	8	19		578.614	36.11	20	163		45.9194	13.83	7	13		41.4208	9.44	5	10		16.3237	7.57	4	5		911	101.727	5.18604
P02768	Serum albumin OS=Homo sapiens OX=9606 GN=ALB PE=1 SV=2 - [ALBU_HUMAN]		21.3055	10.67	4	6		23.2094	11.49	4	6		46.7985	16.26	6	11		44.7276	16.75	6	10		60.5761	18.39	7	14		32.6429	14.12	5	8		609	69.3215	6.27783
P04083	Annexin A1 OS=Homo sapiens OX=9606 GN=ANXA1 PE=1 SV=2 - [ANXA1_HUMAN]		18.3004	12.43	3	5			0					0					0				12.1985	11.56	2	3			0				346	38.69	7.02002
P04264	Keratin, type II cytoskeletal 1 OS=Homo sapiens OX=9606 GN=KRT1 PE=1 SV=6 - [K2C1_HUMAN]		471.8	26.86	16	139		695.176	29.19	18	190		580.774	31.83	19	154		966.357	33.54	19	255		1748.03	48.76	25	437		954.7	35.25	21	256		644	65.999	8.11865
P04406	Glyceraldehyde-3-phosphate dehydrogenase OS=Homo sapiens OX=9606 GN=GAPDH PE=1 SV=3 - [G3P_HUMAN]		53.6666	19.7	4	13		53.7883	25.97	5	13		144.72	45.97	9	35		55.6202	32.54	6	12		44.5201	22.09	5	10		72.0432	36.72	6	16		335	36.0304	8.45557
P05089	Arginase-1 OS=Homo sapiens OX=9606 GN=ARG1 PE=1 SV=2 - [ARGI1_HUMAN]		6.78247	9.63	2	2		6.82188	9.01	2	2			0				21.8005	20.81	4	6		24.4459	22.36	4	6		37.1938	20.81	4	9		322	34.7133	7.21045
P06733	Alpha-enolase OS=Homo sapiens OX=9606 GN=ENO1 PE=1 SV=2 - [ENOA_HUMAN]		23.6695	13.59	4	8		30.4547	27.42	6	9		18.6781	14.06	4	6		24.9512	15.44	4	7		82.0999	44.24	10	20		47.1027	33.64	8	12		434	47.1393	7.38623
P07355	Annexin A2 OS=Homo sapiens OX=9606 GN=ANXA2 PE=1 SV=2 - [ANXA2_HUMAN]		24.2337	13.86	3	6		38.541	17.4	4	9		35.4375	16.81	3	8		49.9458	22.71	5	12		43.8429	20.35	4	10		57.7548	29.79	6	13		339	38.5798	7.75244
P08779	Keratin, type I cytoskeletal 16 OS=Homo sapiens OX=9606 GN=KRT16 PE=1 SV=4 - [K1C16_HUMAN]		126.881	24.52	9	33		186.166	34.25	11	47		141.413	27.91	9	33		290.978	37.42	11	75		505.79	34.25	12	131		262.222	32.56	12	65		473	51.2362	5.04639
P11166	Solute carrier family 2, facilitated glucose transporter member 1 OS=Homo sapiens OX=9606 GN=SLC2A1 PE=1 SV=2 - [GTR1_HUMAN]			0				17.1322	6.5	3	5		69.1611	11.99	6	20		9.33913	6.5	2	3		13.5151	6.5	2	4			0				492	54.0485	8.71924
P11171	Protein 4.1 OS=Homo sapiens OX=9606 GN=EPB41 PE=1 SV=4 - [41_HUMAN]			0					0				41.8063	10.19	5	10		14.0553	4.75	2	3			0					0				864	96.9573	5.57959
P12035	Keratin, type II cytoskeletal 3 OS=Homo sapiens OX=9606 GN=KRT3 PE=1 SV=3 - [K2C3_HUMAN]		45.7628	5.57	3	16		54.4545	11.94	6	18		46.7368	9.39	4	16		71.9637	7.17	5	25		110.908	7.96	3	38		92.5296	9.87	4	32		628	64.3776	6.48096
P13645	Keratin, type I cytoskeletal 10 OS=Homo sapiens OX=9606 GN=KRT10 PE=1 SV=6 - [K1C10_HUMAN]		345.915	34.08	13	82		442.554	33.39	13	104		532.155	33.22	12	123		566.047	36.13	15	135		1022.28	37.16	16	262		638.84	35.62	14	151		584	58.7917	5.21143
P13646	Keratin, type I cytoskeletal 13 OS=Homo sapiens OX=9606 GN=KRT13 PE=1 SV=4 - [K1C13_HUMAN]		31.4093	10.48	3	8		51.8625	15.5	5	14		26.6538	6.11	2	7		32.8328	8.52	3	9		126.862	12.66	5	33		55.8732	12.45	4	15		458	49.5574	4.95752
P13647	Keratin, type II cytoskeletal 5 OS=Homo sapiens OX=9606 GN=KRT5 PE=1 SV=3 - [K2C5_HUMAN]		97.127	12.54	7	31		122.991	17.46	9	38		122.854	19.83	8	36		192.399	20	11	60		250.831	17.29	7	78		193.754	22.37	9	61		590	62.34	7.73779
P14923	Junction plakoglobin OS=Homo sapiens OX=9606 GN=JUP PE=1 SV=3 - [PLAK_HUMAN]		50.7187	18.93	9	14		48.8116	18.79	9	14		46.452	18.12	8	13		101.381	25.23	11	27		119.825	35.3	15	32		93.7298	25.23	11	24		745	81.6927	6.13818
P15924	Desmoplakin OS=Homo sapiens OX=9606 GN=DSP PE=1 SV=3 - [DESP_HUMAN]		54.1108	5.15	9	15		74.5364	6.79	11	19		88.8256	8.32	13	22		172.612	12.64	21	45		216.42	15.26	25	51		146.749	12.57	20	35		2871	331.569	6.81494
P19012	Keratin, type I cytoskeletal 15 OS=Homo sapiens OX=9606 GN=KRT15 PE=1 SV=3 - [K1C15_HUMAN]			0				25.1325	8.55	3	8		20.2576	6.14	2	6		48.0435	8.55	3	14		61.5496	8.55	3	18		55.8024	8.55	3	16		456	49.1811	4.76709
P19013	Keratin, type II cytoskeletal 4 OS=Homo sapiens OX=9606 GN=KRT4 PE=1 SV=5 - [K2C4_HUMAN]		87.8603	17.5	6	29		91.0417	14.62	5	30		101.562	15	5	32		78.9754	9.62	3	25		158.865	14.04	4	46		133.825	12.69	4	42		520	56.1093	6.60986
P25311	Zinc-alpha-2-glycoprotein OS=Homo sapiens OX=9606 GN=AZGP1 PE=1 SV=2 - [ZA2G_HUMAN]		11.4213	11.07	2	4			0					0					0				12.3438	9.4	2	4			0				298	34.2371	6.04932
P27105	Erythrocyte band 7 integral membrane protein OS=Homo sapiens OX=9606 GN=STOM PE=1 SV=3 - [STOM_HUMAN]		35.2186	31.94	5	9		35.1574	27.78	4	10		201.751	48.96	9	55		19.16	19.1	3	5		29.5892	28.47	4	8		7.29935	12.5	2	2		288	31.7107	7.88428
P29508	Serpin B3 OS=Homo sapiens OX=9606 GN=SERPINB3 PE=1 SV=2 - [SPB3_HUMAN]		4.93759	5.38	2	2		14.9775	9.74	2	4			0				38.8206	18.46	5	10		35.4641	18.21	6	10		19.1544	14.62	3	5		390	44.5365	6.81494
P31944	Caspase-14 OS=Homo sapiens OX=9606 GN=CASP14 PE=1 SV=2 - [CASPE_HUMAN]			0				7.99017	12.4	2	3			0					0				10.9654	10.74	2	3			0				242	27.662	5.57959
P32119	Peroxiredoxin-2 OS=Homo sapiens OX=9606 GN=PRDX2 PE=1 SV=5 - [PRDX2_HUMAN]			0					0				11.3269	9.09	2	4		12.367	9.09	2	4		10.6412	9.09	2	3		13.8027	9.09	2	4		198	21.8782	5.97314
P35527	Keratin, type I cytoskeletal 9 OS=Homo sapiens OX=9606 GN=KRT9 PE=1 SV=3 - [K1C9_HUMAN]		533.672	43.02	17	120		650.086	42.7	17	145		708.378	41.73	19	154		1054.62	42.38	20	230		2482.16	56.98	27	519		1043.48	48.8	22	226		623	62.0268	5.23682
P35908	Keratin, type II cytoskeletal 2 epidermal OS=Homo sapiens OX=9606 GN=KRT2 PE=1 SV=2 - [K22E_HUMAN]		213.458	25.82	11	57		265.109	52.43	20	68		238.949	51.17	19	61		318.88	40.38	16	87		519.186	47.42	19	143		420.106	45.85	19	111		639	65.3932	8.00146
P47929	Galectin-7 OS=Homo sapiens OX=9606 GN=LGALS7 PE=1 SV=2 - [LEG7_HUMAN]			0				16.7408	38.24	3	5			0				13.5932	22.06	2	4		14.1037	22.06	2	4			0				136	15.0658	7.62061
P48668	Keratin, type II cytoskeletal 6C OS=Homo sapiens OX=9606 GN=KRT6C PE=1 SV=3 - [K2C6C_HUMAN]		109.311	17.91	7	34		131.538	20.74	9	40		130.787	22.7	9	38		208.891	23.4	10	63		351.972	33.69	13	106		238.177	21.81	9	72		564	59.9883	8.00146
P60709	Actin, cytoplasmic 1 OS=Homo sapiens OX=9606 GN=ACTB PE=1 SV=1 - [ACTB_HUMAN]		28.9485	22.67	4	7		32.9699	22.67	4	8		52.0295	36.53	7	12		27.2083	18.13	4	6		51.5256	30.4	6	12		42.7274	25.6	5	10		375	41.7097	5.47803
P61626	Lysozyme C OS=Homo sapiens OX=9606 GN=LYZ PE=1 SV=1 - [LYSC_HUMAN]			0				16.6614	27.03	2	4		13.803	27.03	2	3		18.5331	35.14	3	5		17.9532	27.03	2	5		14.5833	27.03	2	4		148	16.5263	9.15869
Q01469	Fatty acid-binding protein 5 OS=Homo sapiens OX=9606 GN=FABP5 PE=1 SV=3 - [FABP5_HUMAN]			0				27.1355	41.48	4	7			0				37.0639	45.93	5	11		31.2902	41.48	4	9		48.9234	45.93	6	13		135	15.1546	7.00537
Q02413	Desmoglein-1 OS=Homo sapiens OX=9606 GN=DSG1 PE=1 SV=2 - [DSG1_HUMAN]		56.0012	13.25	8	16		59.602	14.3	9	17		51.0498	10.39	6	12		79.2275	13.82	8	19		98.8963	14.59	9	22		75.2987	12.01	7	17		1049	113.676	5.03369
Q04695	Keratin, type I cytoskeletal 17 OS=Homo sapiens OX=9606 GN=KRT17 PE=1 SV=2 - [K1C17_HUMAN]		91.4075	22.92	8	26		120.393	31.25	10	33		144.658	28.01	9	37		157.377	28.24	8	39		270.027	35.65	12	75		168.52	30.79	11	43		432	48.076	5.021
Q14254	Flotillin-2 OS=Homo sapiens OX=9606 GN=FLOT2 PE=1 SV=2 - [FLOT2_HUMAN]			0				5.9373	6.31	2	2		70.6927	23.13	9	21			0					0				6.96668	5.84	2	2		428	47.0347	5.24951
Q5D862	Filaggrin-2 OS=Homo sapiens OX=9606 GN=FLG2 PE=1 SV=1 - [FILA2_HUMAN]			0				11.9232	1.17	2	4		8.43868	1.17	2	3			0				10.1705	1.17	2	3			0				2391	247.928	8.30908
Q6KB66	Keratin, type II cytoskeletal 80 OS=Homo sapiens OX=9606 GN=KRT80 PE=1 SV=2 - [K2C80_HUMAN]		62.0588	5.31	2	21		79.1652	10.84	4	27		77.2297	7.74	2	25		73.5205	10.84	3	24		155.979	16.15	5	46		129.514	10.84	3	41		452	50.4938	5.66846
Q7Z794	Keratin, type II cytoskeletal 1b OS=Homo sapiens OX=9606 GN=KRT77 PE=1 SV=3 - [K2C1B_HUMAN]		21.3961	3.98	2	8		19.1361	4.15	2	7		14.192	6.06	3	5			0				25.3389	6.06	3	8		46.8001	6.06	3	16		578	61.8635	5.98584
Q86Y46	Keratin, type II cytoskeletal 73 OS=Homo sapiens OX=9606 GN=KRT73 PE=1 SV=1 - [K2C73_HUMAN]		8.87123	4.26	2	3			0					0				12.1582	4.44	2	4			0				28.5296	6.48	3	9		540	58.8867	7.2251
Q8N1N4	Keratin, type II cytoskeletal 78 OS=Homo sapiens OX=9606 GN=KRT78 PE=1 SV=2 - [K2C78_HUMAN]		17.3645	6.73	3	5		28.8384	17.88	5	7		16.0603	9.62	3	5		27.1364	15.19	4	6		34.7541	14.62	5	9		44.5426	21.92	7	11		520	56.8305	6.02393
Q96P63	Serpin B12 OS=Homo sapiens OX=9606 GN=SERPINB12 PE=1 SV=1 - [SPB12_HUMAN]		8.55282	6.91	2	3			0					0					0				19.6824	11.11	3	6		5.73015	7.9	2	2		405	46.2471	5.52881
A6NIZ1	Ras-related protein Rap-1b-like protein OS=Homo sapiens OX=9606 PE=2 SV=1 - [RP1BL_HUMAN]			0					0				16.6072	14.67	2	4			0					0					0				184	20.9116	5.47803
O15439	Multidrug resistance-associated protein 4 OS=Homo sapiens OX=9606 GN=ABCC4 PE=1 SV=3 - [MRP4_HUMAN]			0					0				6.98109	3.02	2	2			0					0					0				1325	149.432	8.19189
O43790	Keratin, type II cuticular Hb6 OS=Homo sapiens OX=9606 GN=KRT86 PE=1 SV=1 - [KRT86_HUMAN]			0					0				15.7188	8.23	2	3			0					0					0				486	53.4663	5.65576
O75326	Semaphorin-7A OS=Homo sapiens OX=9606 GN=SEMA7A PE=1 SV=1 - [SEM7A_HUMAN]			0					0				15.9671	10.36	4	5			0					0					0				666	74.7762	7.63525
P02042	Hemoglobin subunit delta OS=Homo sapiens OX=9606 GN=HBD PE=1 SV=2 - [HBD_HUMAN]			0					0				15.73	18.37	2	4			0					0					0				147	16.0453	8.04541
P02549	Spectrin alpha chain, erythrocytic 1 OS=Homo sapiens OX=9606 GN=SPTA1 PE=1 SV=5 - [SPTA1_HUMAN]			0					0				19.6409	2.36	3	5			0					0					0				2419	279.842	5.04639
P02724	Glycophorin-A OS=Homo sapiens OX=9606 GN=GYPA PE=1 SV=2 - [GLPA_HUMAN]			0					0				26.8506	20.67	2	5			0					0					0				150	16.3214	5.46533
P04745	Alpha-amylase 1 OS=Homo sapiens OX=9606 GN=AMY1A PE=1 SV=2 - [AMY1_HUMAN]		11.4354	6.46	2	4		14.4315	8.61	3	4			0					0					0					0				511	57.7309	6.93213
P04921	Glycophorin-C OS=Homo sapiens OX=9606 GN=GYPC PE=1 SV=1 - [GLPC_HUMAN]			0					0				17.0854	21.09	2	4			0					0					0				128	13.8017	4.84326
P08754	Guanine nucleotide-binding protein G(i) subunit alpha OS=Homo sapiens OX=9606 GN=GNAI3 PE=1 SV=3 - [GNAI3_HUMAN]			0					0				13.3441	8.76	2	4			0					0					0				354	40.5063	5.69385
P09543	2',3'-cyclic-nucleotide 3'-phosphodiesterase OS=Homo sapiens OX=9606 GN=CNP PE=1 SV=2 - [CN37_HUMAN]			0					0				19.0759	17.58	3	5			0					0					0				421	47.5487	9.0708
P11277	Spectrin beta chain, erythrocytic OS=Homo sapiens OX=9606 GN=SPTB PE=1 SV=5 - [SPTB1_HUMAN]			0					0				30.8305	4.4	5	7			0					0					0				2137	246.316	5.2749
P12273	Prolactin-inducible protein OS=Homo sapiens OX=9606 GN=PIP PE=1 SV=1 - [PIP_HUMAN]			0					0				9.82621	18.49	2	3			0					0					0				146	16.5618	8.04541
P16157	Ankyrin-1 OS=Homo sapiens OX=9606 GN=ANK1 PE=1 SV=3 - [ANK1_HUMAN]			0					0				161.302	24.61	25	42			0					0					0				1881	206.137	6.01123
P16452	Erythrocyte membrane protein band 4.2 OS=Homo sapiens OX=9606 GN=EPB42 PE=1 SV=3 - [EPB42_HUMAN]		8.65768	4.05	2	3		21.8814	13.17	5	7		228.164	36.47	18	59			0					0					0				691	76.9607	8.08936
P17612	cAMP-dependent protein kinase catalytic subunit alpha OS=Homo sapiens OX=9606 GN=PRKACA PE=1 SV=2 - [KAPCA_HUMAN]			0					0				11.1883	16.52	3	3			0					0					0				351	40.564	8.79248
P18577	Blood group Rh(CE) polypeptide OS=Homo sapiens OX=9606 GN=RHCE PE=1 SV=2 - [RHCE_HUMAN]			0					0				27.1652	8.87	2	8			0					0					0				417	45.5303	9.36377
P22303	Acetylcholinesterase OS=Homo sapiens OX=9606 GN=ACHE PE=1 SV=1 - [ACES_HUMAN]			0					0				10.6526	5.7	2	3			0					0					0				614	67.7533	6.29053
P23276	Kell blood group glycoprotein OS=Homo sapiens OX=9606 GN=KEL PE=1 SV=2 - [KELL_HUMAN]			0					0				35.512	9.97	4	9			0					0					0				732	82.7709	7.89893
P23634	Plasma membrane calcium-transporting ATPase 4 OS=Homo sapiens OX=9606 GN=ATP2B4 PE=1 SV=2 - [AT2B4_HUMAN]			0					0				36.1037	7.41	5	10			0					0					0				1241	137.833	6.59521
P29972	Aquaporin-1 OS=Homo sapiens OX=9606 GN=AQP1 PE=1 SV=3 - [AQP1_HUMAN]			0					0				37.8066	19.7	2	7			0					0					0				269	28.5081	7.41553
P33527	Multidrug resistance-associated protein 1 OS=Homo sapiens OX=9606 GN=ABCC1 PE=1 SV=3 - [MRP1_HUMAN]			0					0				6.97292	2.94	2	2			0					0					0				1531	171.481	7.10791
P35613	Basigin OS=Homo sapiens OX=9606 GN=BSG PE=1 SV=2 - [BASI_HUMAN]			0					0				26.5877	8.31	2	6			0					0					0				385	42.1741	5.65576
P61225	Ras-related protein Rap-2b OS=Homo sapiens OX=9606 GN=RAP2B PE=1 SV=1 - [RAP2B_HUMAN]			0					0				12.559	20.22	3	4			0					0					0				183	20.4912	4.80518
P62873	Guanine nucleotide-binding protein G(I)/G(S)/G(T) subunit beta-1 OS=Homo sapiens OX=9606 GN=GNB1 PE=1 SV=3 - [GBB1_HUMAN]			0					0				13.4867	10.29	2	4			0					0					0				340	37.353	5.99854
P63000	Ras-related C3 botulinum toxin substrate 1 OS=Homo sapiens OX=9606 GN=RAC1 PE=1 SV=1 - [RAC1_HUMAN]			0					0				4.96005	7.81	2	2			0					0					0				192	21.4362	8.49951
P63092	Guanine nucleotide-binding protein G(s) subunit alpha isoforms short OS=Homo sapiens OX=9606 GN=GNAS PE=1 SV=1 - [GNAS2_HUMAN]			0					0				15.1339	12.69	3	4			0					0					0				394	45.6359	5.8208
P63267	Actin, gamma-enteric smooth muscle OS=Homo sapiens OX=9606 GN=ACTG2 PE=1 SV=1 - [ACTH_HUMAN]			0				18.7096	8.51	2	5		23.1749	8.51	2	6			0					0					0				376	41.8498	5.47803
Q00013	55 kDa erythrocyte membrane protein OS=Homo sapiens OX=9606 GN=MPP1 PE=1 SV=2 - [EM55_HUMAN]			0				12.4518	8.37	2	4		122.413	49.57	13	31			0					0					0				466	52.2636	7.37158
Q14574	Desmocollin-3 OS=Homo sapiens OX=9606 GN=DSC3 PE=1 SV=3 - [DSC3_HUMAN]		10.5915	3.24	2	3		12.3755	4.24	2	3			0					0					0					0				896	99.9063	6.1001
Q6DD88	Atlastin-3 OS=Homo sapiens OX=9606 GN=ATL3 PE=1 SV=1 - [ATLA3_HUMAN]			0					0				21.8346	15.71	4	6			0					0					0				541	60.5034	5.65576
Q96DA0	Zymogen granule protein 16 homolog B OS=Homo sapiens OX=9606 GN=ZG16B PE=1 SV=3 - [ZG16B_HUMAN]		10.997	12.02	2	3			0					0					0					0					0				208	22.7246	7.38623
Q99808	Equilibrative nucleoside transporter 1 OS=Homo sapiens OX=9606 GN=SLC29A1 PE=1 SV=3 - [S29A1_HUMAN]			0					0				14.3211	7.68	3	5			0					0					0				456	50.1864	8.29443
Q99832	T-complex protein 1 subunit eta OS=Homo sapiens OX=9606 GN=CCT7 PE=1 SV=2 - [TCPH_HUMAN]			0					0				8.7194	8.66	2	3			0					0					0				543	59.3289	7.6499
Q9NP58	ATP-binding cassette sub-family B member 6, mitochondrial OS=Homo sapiens OX=9606 GN=ABCB6 PE=1 SV=1 - [ABCB6_HUMAN]			0					0				28.7871	9.5	4	6			0					0					0				842	93.8262	8.48486
Q9UKV8	Protein argonaute-2 OS=Homo sapiens OX=9606 GN=AGO2 PE=1 SV=3 - [AGO2_HUMAN]			0					0				14.3322	8.27	4	5			0					0					0				859	97.1459	9.18799
O14556	Glyceraldehyde-3-phosphate dehydrogenase, testis-specific OS=Homo sapiens OX=9606 GN=GAPDHS PE=1 SV=2 - [G3PT_HUMAN]			0					0					0				9.65729	5.15	2	3			0					0				408	44.4728	8.19189
O43548	Protein-glutamine gamma-glutamyltransferase 5 OS=Homo sapiens OX=9606 GN=TGM5 PE=1 SV=4 - [TGM5_HUMAN]			0					0					0					0					7.78	2	2			0				720	80.7265	6.44287
P01834	Immunoglobulin kappa constant OS=Homo sapiens OX=9606 GN=IGKC PE=1 SV=2 - [IGKC_HUMAN]			0					0					0				10.5547	29.91	2	3			0					0				107	11.7578	6.52197
P02788	Lactotransferrin OS=Homo sapiens OX=9606 GN=LTF PE=1 SV=6 - [TRFL_HUMAN]			0					0					0				15.5877	7.32	3	4			8.03	3	4			0				710	78.1319	8.11865
P04792	Heat shock protein beta-1 OS=Homo sapiens OX=9606 GN=HSPB1 PE=1 SV=2 - [HSPB1_HUMAN]			0					0					0				6.81574	22.93	2	2			22.93	2	4			0				205	22.7685	6.40479
P05787	Keratin, type II cytoskeletal 8 OS=Homo sapiens OX=9606 GN=KRT8 PE=1 SV=7 - [K2C8_HUMAN]			0					0					0					0				136.599	5.38	2	41		119.276	5.38	2	38		483	53.6711	5.59229
P06396	Gelsolin OS=Homo sapiens OX=9606 GN=GSN PE=1 SV=1 - [GELS_HUMAN]			0					0					0					0				5.6314	4.09	2	2			0				782	85.6442	6.27783
P07339	Cathepsin D OS=Homo sapiens OX=9606 GN=CTSD PE=1 SV=1 - [CATD_HUMAN]			0					0					0					0				15.4651	12.62	3	5		10.8622	11.17	3	4		412	44.5236	6.53662
P0CG04	Immunoglobulin lambda constant 1 OS=Homo sapiens OX=9606 GN=IGLC1 PE=1 SV=1 - [IGLC1_HUMAN]			0					0					0				10.961	33.02	2	3			0					0				106	11.3406	7.86963
P0DMV9	Heat shock 70 kDa protein 1B OS=Homo sapiens OX=9606 GN=HSPA1B PE=1 SV=1 - [HS71B_HUMAN]			0					0					0					0				7.44557	6.08	2	2			0				641	70.009	5.65576
P11142	Heat shock cognate 71 kDa protein OS=Homo sapiens OX=9606 GN=HSPA8 PE=1 SV=1 - [HSP7C_HUMAN]			0					0					0				10.0539	5.57	2	3			0				10.2162	5.57	2	3		646	70.8542	5.51611
P13639	Elongation factor 2 OS=Homo sapiens OX=9606 GN=EEF2 PE=1 SV=4 - [EF2_HUMAN]			0					0					0				20.6702	4.2	2	4		34.2728	10.72	5	8		23.778	4.2	2	5		858	95.277	6.82959
P14618	Pyruvate kinase PKM OS=Homo sapiens OX=9606 GN=PKM PE=1 SV=4 - [KPYM_HUMAN]			0					0					0				31.675	18.64	5	8		39.731	22.79	6	9		35.4881	18.27	5	9		531	57.9	7.84033
P22735	Protein-glutamine gamma-glutamyltransferase K OS=Homo sapiens OX=9606 GN=TGM1 PE=1 SV=4 - [TGM1_HUMAN]			0					0					0					0				21.8206	7.1	4	6		5.34912	3.43	2	2		817	89.7303	6.03662
P28070	Proteasome subunit beta type-4 OS=Homo sapiens OX=9606 GN=PSMB4 PE=1 SV=4 - [PSB4_HUMAN]			0					0					0					0				7.04154	15.91	2	2			0				264	29.1855	5.97314
P31947	14-3-3 protein sigma OS=Homo sapiens OX=9606 GN=SFN PE=1 SV=1 - [1433S_HUMAN]			0					0					0					0				11.1443	9.68	2	3			0				248	27.7567	4.7417
P48594	Serpin B4 OS=Homo sapiens OX=9606 GN=SERPINB4 PE=1 SV=2 - [SPB4_HUMAN]			0					0					0				12.599	4.87	2	4		17.082	12.82	4	6			0				390	44.8255	6.21436
P50395	Rab GDP dissociation inhibitor beta OS=Homo sapiens OX=9606 GN=GDI2 PE=1 SV=2 - [GDIB_HUMAN]			0					0					0					0				34.0194	11.24	4	8			0				445	50.6309	6.46826
P58107	Epiplakin OS=Homo sapiens OX=9606 GN=EPPK1 PE=1 SV=3 - [EPIPL_HUMAN]			0					0					0				14.3505	4.38	2	4		21.5542	5.9	3	6			0				5088	555.316	5.61768
P68133	Actin, alpha skeletal muscle OS=Homo sapiens OX=9606 GN=ACTA1 PE=1 SV=1 - [ACTS_HUMAN]			0					0					0				19.264	8.49	2	5		41.0533	22.28	4	9		17.2986	8.49	2	4		377	42.0239	5.38916
Q08188	Protein-glutamine gamma-glutamyltransferase E OS=Homo sapiens OX=9606 GN=TGM3 PE=1 SV=4 - [TGM3_HUMAN]			0					0					0				24.037	10.39	4	6		34.2044	10.53	4	7		21.5813	7.22	3	5		693	76.5836	5.85889
Q08554	Desmocollin-1 OS=Homo sapiens OX=9606 GN=DSC1 PE=1 SV=2 - [DSC1_HUMAN]			0					0					0					0				11.5728	6.26	3	4		12.8124	3.47	2	3		894	99.9238	5.42725
Q13867	Bleomycin hydrolase OS=Homo sapiens OX=9606 GN=BLMH PE=1 SV=1 - [BLMH_HUMAN]			0					0					0				10.132	6.15	2	4		7.60402	7.91	2	3		14.1482	10.99	3	4		455	52.528	6.26514
Q14CN4	Keratin, type II cytoskeletal 72 OS=Homo sapiens OX=9606 GN=KRT72 PE=1 SV=2 - [K2C72_HUMAN]			0					0					0					0				27.2867	4.7	2	9			0				511	55.8424	6.88818
Q92820	Gamma-glutamyl hydrolase OS=Homo sapiens OX=9606 GN=GGH PE=1 SV=2 - [GGH_HUMAN]			0					0					0					0				11.9603	20.75	4	4			0				318	35.9412	7.10791
Q96QA5	Gasdermin-A OS=Homo sapiens OX=9606 GN=GSDMA PE=1 SV=4 - [GSDMA_HUMAN]			0					0					0				10.7821	7.87	2	4			0				14.3662	12.81	3	5		445	49.3338	5.2876
Q9BQE3	Tubulin alpha-1C chain OS=Homo sapiens OX=9606 GN=TUBA1C PE=1 SV=1 - [TBA1C_HUMAN]			0					0					0					0				18.1706	10.47	3	5			0				449	49.8635	5.09717
Q9BYX7	Putative beta-actin-like protein 3 OS=Homo sapiens OX=9606 GN=POTEKP PE=5 SV=1 - [ACTBM_HUMAN]			0					0					0					0					0				11.1637	9.07	2	3		375	41.9888	6.32861
Q9C075	Keratin, type I cytoskeletal 23 OS=Homo sapiens OX=9606 GN=KRT23 PE=1 SV=2 - [K1C23_HUMAN]			0					0					0					0				14.5301	9.24	2	3			0				422	48.1012	6.53662

## Sheet: fraction3
Accession	Description		Score R1	Coverage R1	Peptides R1	PSM R1		Score R2	Coverage R2	Peptides R2	PSM R2		Score R3	Coverage R3	Peptides R3	PSM R3		Score R4	Coverage R4	Peptides R4	PSM R4		Score R5	Coverage R5	Peptides R5	PSM R5		Score R6	Coverage R6	Peptides R6	PSM R6		AAs	MW [kDa]	calc. pI
O75326	Semaphorin-7A OS=Homo sapiens OX=9606 GN=SEMA7A PE=1 SV=1 - [SEM7A_HUMAN]		55.7419	18.62	7	14			0				75.046	24.77	10	18		28.3483	9.31	4	8			0					0				666	74.7762	7.63525
O75695	Protein XRP2 OS=Homo sapiens OX=9606 GN=RP2 PE=1 SV=4 - [XRP2_HUMAN]		22.5536	12.86	3	6			0				15.6574	12	3	5		26.5692	17.43	4	7			0					0				350	39.6155	5.12256
O75955	Flotillin-1 OS=Homo sapiens OX=9606 GN=FLOT1 PE=1 SV=3 - [FLOT1_HUMAN]		168.849	52.22	17	42		59.3053	27.63	8	15		338.087	55.27	19	89		118.151	38.41	12	29		61.8799	28.34	8	16		42.4336	24.59	7	11		427	47.3256	7.48877
P01833	Polymeric immunoglobulin receptor OS=Homo sapiens OX=9606 GN=PIGR PE=1 SV=4 - [PIGR_HUMAN]		35.1483	12.43	6	10			0					0				11.6961	4.84	2	3			0				34.3728	11.65	5	9		764	83.2317	5.74463
P01834	Immunoglobulin kappa constant OS=Homo sapiens OX=9606 GN=IGKC PE=1 SV=2 - [IGKC_HUMAN]		17.1038	29.91	2	6			0					0					0					0				14.4212	29.91	2	4		107	11.7578	6.52197
P01876	Immunoglobulin heavy constant alpha 1 OS=Homo sapiens OX=9606 GN=IGHA1 PE=1 SV=2 - [IGHA1_HUMAN]		31.2989	21.53	4	8		7.63334	10.2	2	2		15.7495	21.53	3	4			0					0				31.1749	25.78	4	8		353	37.6306	6.50732
P02533	Keratin, type I cytoskeletal 14 OS=Homo sapiens OX=9606 GN=KRT14 PE=1 SV=4 - [K1C14_HUMAN]		330.177	41.95	15	87		154.147	28.6	9	40		484.53	42.37	17	131		460.231	34.96	12	121		319.68	38.35	13	86		359.89	41.53	14	96		472	51.5294	5.16064
P02538	Keratin, type II cytoskeletal 6A OS=Homo sapiens OX=9606 GN=KRT6A PE=1 SV=3 - [K2C6A_HUMAN]		224.58	34.57	15	68		103.889	17.73	8	32		462.269	39.01	16	138		414.927	34.4	14	124		258.107	24.65	11	77		255.998	29.43	13	76		564	60.0083	8.00146
P02549	Spectrin alpha chain, erythrocytic 1 OS=Homo sapiens OX=9606 GN=SPTA1 PE=1 SV=5 - [SPTA1_HUMAN]		7.82693	1.45	2	2			0				26.11	4.42	5	8		19.9212	3.14	4	6		7.33729	1.2	2	3			0				2419	279.842	5.04639
P02730	Band 3 anion transport protein OS=Homo sapiens OX=9606 GN=SLC4A1 PE=1 SV=3 - [B3AT_HUMAN]		181.001	24.7	14	50		97.0785	21.73	10	26		340.557	33.7	18	97		116.318	22.06	12	32		61.723	17.45	9	17		54.6683	12.73	7	14		911	101.727	5.18604
P02768	Serum albumin OS=Homo sapiens OX=9606 GN=ALB PE=1 SV=2 - [ALBU_HUMAN]		96.2992	21.51	10	24		36.2525	14.61	5	9		41.2326	16.09	5	10		40.6884	18.39	6	10		22.2518	8.21	3	6		102.841	28.74	11	25		609	69.3215	6.27783
P02788	Lactotransferrin OS=Homo sapiens OX=9606 GN=LTF PE=1 SV=6 - [TRFL_HUMAN]		60.3527	22.54	9	16			0				7.05314	5.63	2	2		13.0741	5.35	2	4			0				26.546	15.35	6	7		710	78.1319	8.11865
P04264	Keratin, type II cytoskeletal 1 OS=Homo sapiens OX=9606 GN=KRT1 PE=1 SV=6 - [K2C1_HUMAN]		1086.41	37.89	24	295		561.219	30.9	18	158		1141.33	42.08	23	311		1147.12	42.7	24	310		825.954	33.54	19	219		1113.7	34.47	21	304		644	65.999	8.11865
P04406	Glyceraldehyde-3-phosphate dehydrogenase OS=Homo sapiens OX=9606 GN=GAPDH PE=1 SV=3 - [G3P_HUMAN]		45.6624	31.04	6	11		32.465	15.52	3	7		122.216	40.9	8	28		54.6118	30.45	5	12		59.0986	26.27	5	13		69.0323	34.63	6	15		335	36.0304	8.45557
P04792	Heat shock protein beta-1 OS=Homo sapiens OX=9606 GN=HSPB1 PE=1 SV=2 - [HSPB1_HUMAN]			0					0				6.7661	22.93	2	2		10.4444	22.93	2	3			0					0				205	22.7685	6.40479
P05089	Arginase-1 OS=Homo sapiens OX=9606 GN=ARG1 PE=1 SV=2 - [ARGI1_HUMAN]		14.9594	12.42	3	5			0				35.5101	30.12	6	10		45.366	36.34	6	11		20.5306	26.09	5	6		31.649	23.91	6	9		322	34.7133	7.21045
P05787	Keratin, type II cytoskeletal 8 OS=Homo sapiens OX=9606 GN=KRT8 PE=1 SV=7 - [K2C8_HUMAN]		107.83	5.38	2	36		66.7274	7.87	3	22		130.584	5.38	2	43		159.994	7.87	3	52		76.3274	5.38	2	26		180.508	5.38	2	59		483	53.6711	5.59229
P06733	Alpha-enolase OS=Homo sapiens OX=9606 GN=ENO1 PE=1 SV=2 - [ENOA_HUMAN]		25.8075	20.51	5	7		20.1853	17.05	4	6		50.9187	33.64	8	14		54.9256	37.33	9	14		32.9307	23.5	6	10		57.4064	28.8	7	17		434	47.1393	7.38623
P07339	Cathepsin D OS=Homo sapiens OX=9606 GN=CTSD PE=1 SV=1 - [CATD_HUMAN]			0					0				12.1589	6.8	2	4		8.86103	7.04	2	3			0					0				412	44.5236	6.53662
P07355	Annexin A2 OS=Homo sapiens OX=9606 GN=ANXA2 PE=1 SV=2 - [ANXA2_HUMAN]		61.9997	34.51	7	14		17.6424	8.85	2	5		52.2839	29.79	7	13		52.9041	24.48	5	12		50.4857	24.48	5	12		58.3772	29.79	6	14		339	38.5798	7.75244
P08727	Keratin, type I cytoskeletal 19 OS=Homo sapiens OX=9606 GN=KRT19 PE=1 SV=4 - [K1C19_HUMAN]		20.4207	9.75	2	5			0					0					0				28.379	6.75	2	7			0				400	44.0791	5.13525
P08754	Guanine nucleotide-binding protein G(i) subunit alpha OS=Homo sapiens OX=9606 GN=GNAI3 PE=1 SV=3 - [GNAI3_HUMAN]		9.25281	8.76	2	3			0				26.0916	14.12	4	7		14.4526	8.76	2	4			0					0				354	40.5063	5.69385
P08779	Keratin, type I cytoskeletal 16 OS=Homo sapiens OX=9606 GN=KRT16 PE=1 SV=4 - [K1C16_HUMAN]		286.997	40.17	13	76		216.732	27.48	8	55		378.265	39.11	13	102		459.966	39.75	15	119		322.949	42.92	14	84		298.252	37	11	76		473	51.2362	5.04639
P0CG04	Immunoglobulin lambda constant 1 OS=Homo sapiens OX=9606 GN=IGLC1 PE=1 SV=1 - [IGLC1_HUMAN]		16.5129	33.02	2	4			0					0					0					0				15.4829	33.02	2	4		106	11.3406	7.86963
P11166	Solute carrier family 2, facilitated glucose transporter member 1 OS=Homo sapiens OX=9606 GN=SLC2A1 PE=1 SV=2 - [GTR1_HUMAN]		35.731	10.57	5	10		14.8219	8.33	3	4		60.1737	8.54	5	18		16.6697	6.71	3	5		16.9469	6.71	3	5			0				492	54.0485	8.71924
P11171	Protein 4.1 OS=Homo sapiens OX=9606 GN=EPB41 PE=1 SV=4 - [41_HUMAN]		31.7855	7.99	4	8			0				36.6403	9.95	5	9		30.6277	9.95	5	8		21.0039	6.13	3	5			0				864	96.9573	5.57959
P11277	Spectrin beta chain, erythrocytic OS=Homo sapiens OX=9606 GN=SPTB PE=1 SV=5 - [SPTB1_HUMAN]		9.76592	2.29	3	3			0				51.133	7.16	9	14		19.7382	4.35	5	6		10.1352	2.01	3	4			0				2137	246.316	5.2749
P12035	Keratin, type II cytoskeletal 3 OS=Homo sapiens OX=9606 GN=KRT3 PE=1 SV=3 - [K2C3_HUMAN]		63.8315	8.12	4	21		43.8816	8.76	6	14		72.8125	7.32	5	27		100.117	11.78	5	34		77.7039	5.41	4	26		72.4364	9.71	5	24		628	64.3776	6.48096
P13639	Elongation factor 2 OS=Homo sapiens OX=9606 GN=EEF2 PE=1 SV=4 - [EF2_HUMAN]			0					0				40.1534	10.61	5	10		33.8882	9.32	5	8		14.0005	4.2	2	3		20.7793	6.99	3	5		858	95.277	6.82959
P13645	Keratin, type I cytoskeletal 10 OS=Homo sapiens OX=9606 GN=KRT10 PE=1 SV=6 - [K1C10_HUMAN]		659.551	42.98	18	161		414.525	33.39	13	98		836.291	42.98	17	210		816.63	40.92	16	200		623.221	38.87	15	151		803.608	41.44	17	203		584	58.7917	5.21143
P13646	Keratin, type I cytoskeletal 13 OS=Homo sapiens OX=9606 GN=KRT13 PE=1 SV=4 - [K1C13_HUMAN]		71.3948	12.45	4	20			0				58.4891	5.02	2	19		51.1672	5.02	2	16		37.8333	8.52	3	10		64.936	14.41	5	18		458	49.5574	4.95752
P13647	Keratin, type II cytoskeletal 5 OS=Homo sapiens OX=9606 GN=KRT5 PE=1 SV=3 - [K2C5_HUMAN]		186.522	18.98	10	55		118.787	23.05	10	37		231.365	24.41	10	73		234.714	25.93	11	74		203.295	23.39	11	63		207.256	24.75	13	62		590	62.34	7.73779
P14618	Pyruvate kinase PKM OS=Homo sapiens OX=9606 GN=PKM PE=1 SV=4 - [KPYM_HUMAN]		18.4244	9.98	3	5		6.63952	6.78	2	2		35.3172	20.72	6	9		36.9611	18.27	5	10		21.665	15.82	4	6		28.3248	21.66	6	8		531	57.9	7.84033
P14923	Junction plakoglobin OS=Homo sapiens OX=9606 GN=JUP PE=1 SV=3 - [PLAK_HUMAN]		100.008	25.91	12	28		67.1129	20.27	9	19		120.552	33.69	14	32		120.399	30.74	13	31		95.2155	28.46	12	23		90.8781	32.35	13	25		745	81.6927	6.13818
P15924	Desmoplakin OS=Homo sapiens OX=9606 GN=DSP PE=1 SV=3 - [DESP_HUMAN]		143.951	11.29	18	36		69.763	7.56	12	18		145.014	11.6	20	36		143.311	11.08	18	35		162.628	12.64	20	41		157.371	11.98	20	41		2871	331.569	6.81494
P16157	Ankyrin-1 OS=Homo sapiens OX=9606 GN=ANK1 PE=1 SV=3 - [ANK1_HUMAN]		15.0462	2.39	3	4			0				89.3813	13.56	14	24		46.8965	7.97	8	12			0					0				1881	206.137	6.01123
P16452	Erythrocyte membrane protein band 4.2 OS=Homo sapiens OX=9606 GN=EPB42 PE=1 SV=3 - [EPB42_HUMAN]		51.8834	17.51	9	16		17.8932	9.41	3	5		122.993	38.35	18	35		32.2711	18.52	8	10		6.50352	5.79	2	2			0				691	76.9607	8.08936
P19012	Keratin, type I cytoskeletal 15 OS=Homo sapiens OX=9606 GN=KRT15 PE=1 SV=3 - [K1C15_HUMAN]		51.3783	8.55	3	16			0				70.9077	8.55	3	23		80.2989	8.55	3	24		40.4254	8.55	3	12		55.9969	8.55	3	17		456	49.1811	4.76709
P19013	Keratin, type II cytoskeletal 4 OS=Homo sapiens OX=9606 GN=KRT4 PE=1 SV=5 - [K2C4_HUMAN]		123.247	15.38	5	40		86.7212	12.31	4	27		132.574	10.19	3	43		170.99	12.69	4	55		117.705	16.35	6	38		211.552	20.58	7	68		520	56.1093	6.60986
P22303	Acetylcholinesterase OS=Homo sapiens OX=9606 GN=ACHE PE=1 SV=1 - [ACES_HUMAN]		58.1856	27.69	8	15			0				72.4641	23.62	7	18		47.8554	21.82	7	12			0					0				614	67.7533	6.29053
P25311	Zinc-alpha-2-glycoprotein OS=Homo sapiens OX=9606 GN=AZGP1 PE=1 SV=2 - [ZA2G_HUMAN]			0					0				12.6123	9.4	2	4		10.0171	9.4	2	3		11.2048	9.4	2	4			0				298	34.2371	6.04932
P27105	Erythrocyte band 7 integral membrane protein OS=Homo sapiens OX=9606 GN=STOM PE=1 SV=3 - [STOM_HUMAN]		104.128	44.79	7	29		44.5258	39.93	6	13		195.017	53.13	10	58		99.2702	48.96	9	25		42.7834	39.93	6	12		29.6471	22.92	3	8		288	31.7107	7.88428
P29508	Serpin B3 OS=Homo sapiens OX=9606 GN=SERPINB3 PE=1 SV=2 - [SPB3_HUMAN]		25.0176	17.95	5	7			0				43.4424	18.21	6	12		31.6501	19.23	6	9		15.902	9.23	2	4		26.1212	17.44	4	7		390	44.5365	6.81494
P29972	Aquaporin-1 OS=Homo sapiens OX=9606 GN=AQP1 PE=1 SV=3 - [AQP1_HUMAN]		31.6782	19.7	2	6			0				63.9382	22.68	4	13		48.8739	19.7	2	10			0					0				269	28.5081	7.41553
P32119	Peroxiredoxin-2 OS=Homo sapiens OX=9606 GN=PRDX2 PE=1 SV=5 - [PRDX2_HUMAN]			0					0				13.4691	9.09	2	4		10.0424	9.09	2	3		11.1661	9.09	2	4		13.2706	9.09	2	4		198	21.8782	5.97314
P35527	Keratin, type I cytoskeletal 9 OS=Homo sapiens OX=9606 GN=KRT9 PE=1 SV=3 - [K1C9_HUMAN]		1014.28	50.4	23	219		639.656	40.93	15	145		1692.97	54.09	25	353		1511.81	50.72	25	330		995.273	43.98	22	218		1230.59	52.49	25	263		623	62.0268	5.23682
P35908	Keratin, type II cytoskeletal 2 epidermal OS=Homo sapiens OX=9606 GN=KRT2 PE=1 SV=2 - [K22E_HUMAN]		286.263	41.47	17	76		229.572	42.88	16	61		348.717	47.1	17	96		386.855	50.55	21	103		336.321	46.95	20	89		344.417	46.32	18	90		639	65.3932	8.00146
P47929	Galectin-7 OS=Homo sapiens OX=9606 GN=LGALS7 PE=1 SV=2 - [LEG7_HUMAN]		6.60098	22.06	2	2			0					0				14.877	22.06	2	4		17.6024	38.24	3	5		12.6492	22.06	2	3		136	15.0658	7.62061
P48668	Keratin, type II cytoskeletal 6C OS=Homo sapiens OX=9606 GN=KRT6C PE=1 SV=3 - [K2C6C_HUMAN]		222.073	32.8	14	66		107.993	18.62	8	32		450.129	37.77	15	134		410.932	35.99	14	122		249.93	22.87	10	75		259.397	31.03	13	76		564	59.9883	8.00146
P50395	Rab GDP dissociation inhibitor beta OS=Homo sapiens OX=9606 GN=GDI2 PE=1 SV=2 - [GDIB_HUMAN]			0					0				18.2233	11.01	3	5		23.6552	15.51	4	7			0				11.7207	8.54	2	3		445	50.6309	6.46826
P60709	Actin, cytoplasmic 1 OS=Homo sapiens OX=9606 GN=ACTB PE=1 SV=1 - [ACTB_HUMAN]		41.8971	22.67	4	10		28.7755	22.13	4	7		73.348	37.07	8	17		44.8274	25.6	5	10		16.3919	9.87	2	4		44.1248	36.27	6	10		375	41.7097	5.47803
P61626	Lysozyme C OS=Homo sapiens OX=9606 GN=LYZ PE=1 SV=1 - [LYSC_HUMAN]		15.7197	27.03	2	4		16.3082	27.03	2	4		24.9394	35.14	3	7		14.805	27.03	2	4		21.2694	27.03	2	6		19.8751	35.14	3	5		148	16.5263	9.15869
P63267	Actin, gamma-enteric smooth muscle OS=Homo sapiens OX=9606 GN=ACTG2 PE=1 SV=1 - [ACTH_HUMAN]		18.9029	8.51	2	5		11.113	8.51	2	3		25.8655	8.51	2	7		19.1829	8.51	2	5		15.7008	8.51	2	4		22.6605	8.51	2	6		376	41.8498	5.47803
Q00013	55 kDa erythrocyte membrane protein OS=Homo sapiens OX=9606 GN=MPP1 PE=1 SV=2 - [EM55_HUMAN]		65.0706	33.05	8	15		15.6891	12.45	3	4		114.344	43.56	12	28		35.1619	18.88	6	10			0					0				466	52.2636	7.37158
Q01469	Fatty acid-binding protein 5 OS=Homo sapiens OX=9606 GN=FABP5 PE=1 SV=3 - [FABP5_HUMAN]			0				10.0322	25.93	2	3		26.9393	26.67	3	8		35.2428	45.19	4	10		34.3398	45.93	6	9		38.5184	45.93	5	11		135	15.1546	7.00537
Q02413	Desmoglein-1 OS=Homo sapiens OX=9606 GN=DSG1 PE=1 SV=2 - [DSG1_HUMAN]		68.8034	11.92	7	17		77.3811	13.82	8	19		68.5641	12.87	8	18		80.7824	13.92	8	20		66.2446	13.82	8	16		90.6895	13.82	8	23		1049	113.676	5.03369
Q04695	Keratin, type I cytoskeletal 17 OS=Homo sapiens OX=9606 GN=KRT17 PE=1 SV=2 - [K1C17_HUMAN]		168.766	37.04	13	46		94.2293	26.16	8	23		218.608	34.95	13	59		265.254	35.65	13	72		159.168	35.19	12	41		187.57	40.97	14	52		432	48.076	5.021
Q08188	Protein-glutamine gamma-glutamyltransferase E OS=Homo sapiens OX=9606 GN=TGM3 PE=1 SV=4 - [TGM3_HUMAN]		7.88437	5.48	2	2			0				27.1572	10.39	4	7		32.0541	11.11	5	8		12.7454	7.5	3	4		24.1123	8.08	3	6		693	76.5836	5.85889
Q08554	Desmocollin-1 OS=Homo sapiens OX=9606 GN=DSC1 PE=1 SV=2 - [DSC1_HUMAN]		11.8813	3.47	2	4			0				19.7085	6.15	2	5		19.3147	3.69	3	5		8.63355	3.47	2	3		11.5555	5.48	2	3		894	99.9238	5.42725
Q13867	Bleomycin hydrolase OS=Homo sapiens OX=9606 GN=BLMH PE=1 SV=1 - [BLMH_HUMAN]			0				5.58338	5.49	2	2		4.99169	6.37	2	2		11.5043	5.49	2	4			0				9.74181	7.91	2	3		455	52.528	6.26514
Q14254	Flotillin-2 OS=Homo sapiens OX=9606 GN=FLOT2 PE=1 SV=2 - [FLOT2_HUMAN]		112.958	40.42	13	31		65.7879	34.81	12	19		159.624	53.5	18	47		71.542	22.43	8	20		42.0173	22.43	8	12		15.3281	12.62	4	5		428	47.0347	5.24951
Q14574	Desmocollin-3 OS=Homo sapiens OX=9606 GN=DSC3 PE=1 SV=3 - [DSC3_HUMAN]		16.2764	4.24	2	4		8.16498	4.24	2	2			0				18.303	4.24	2	4		17.6222	4.24	2	4		16.8259	4.24	2	4		896	99.9063	6.1001
Q5D862	Filaggrin-2 OS=Homo sapiens OX=9606 GN=FLG2 PE=1 SV=1 - [FILA2_HUMAN]			0					0				11.1285	1.17	2	4			0				6.02716	1.17	2	2		8.91751	1.17	2	3		2391	247.928	8.30908
Q6KB66	Keratin, type II cytoskeletal 80 OS=Homo sapiens OX=9606 GN=KRT80 PE=1 SV=2 - [K2C80_HUMAN]		115.326	10.62	3	37		62.8992	5.53	2	21		143.811	13.72	4	46		175.336	15.93	5	56		80.9814	7.96	3	28		182.685	5.53	2	60		452	50.4938	5.66846
Q6S8J3	POTE ankyrin domain family member E OS=Homo sapiens OX=9606 GN=POTEE PE=2 SV=3 - [POTEE_HUMAN]			0				10.1496	3.16	2	3		20.3479	3.81	3	5			0				11.3179	3.16	2	3		15.4701	5.3	3	4		1075	121.286	6.20166
Q7Z794	Keratin, type II cytoskeletal 1b OS=Homo sapiens OX=9606 GN=KRT77 PE=1 SV=3 - [K2C1B_HUMAN]		15.5284	4.15	2	5		19.3208	6.06	3	7		14.4453	4.15	2	5		47.9204	13.49	5	15		34.6407	4.15	2	12		12.6399	3.98	2	5		578	61.8635	5.98584
Q86Y46	Keratin, type II cytoskeletal 73 OS=Homo sapiens OX=9606 GN=KRT73 PE=1 SV=1 - [K2C73_HUMAN]		11.1463	4.44	2	4			0					0				24.6521	4.44	2	8		32.7083	6.48	3	11		15.4304	4.44	2	5		540	58.8867	7.2251
Q8N1N4	Keratin, type II cytoskeletal 78 OS=Homo sapiens OX=9606 GN=KRT78 PE=1 SV=2 - [K2C78_HUMAN]		46.3449	22.88	7	11		26.3624	15	5	7		41.1569	20.19	6	10		43.7183	20	6	11		21.839	10	3	5		44.8728	20.58	6	11		520	56.8305	6.02393
Q8TDL5	BPI fold-containing family B member 1 OS=Homo sapiens OX=9606 GN=BPIFB1 PE=1 SV=1 - [BPIB1_HUMAN]		17.5099	11.57	3	6			0					0					0					0				8.18728	9.09	2	3		484	52.4085	7.2251
Q93070	Ecto-ADP-ribosyltransferase 4 OS=Homo sapiens OX=9606 GN=ART4 PE=2 SV=2 - [NAR4_HUMAN]		20.1077	14.33	4	6							37.6759	18.79	5	10		21.8771	14.33	3	6			0					0				314	35.8545	9.21729
Q96DA0	Zymogen granule protein 16 homolog B OS=Homo sapiens OX=9606 GN=ZG16B PE=1 SV=3 - [ZG16B_HUMAN]		18.5005	17.79	2	4			0				12.1895	17.79	2	3			0					0				12.4123	17.79	2	3		208	22.7246	7.38623
Q96P63	Serpin B12 OS=Homo sapiens OX=9606 GN=SERPINB12 PE=1 SV=1 - [SPB12_HUMAN]			0					0				7.8807	10.86	3	3		9.36377	9.14	2	2			0				13.5413	13.09	3	4		405	46.2471	5.52881
Q96QA5	Gasdermin-A OS=Homo sapiens OX=9606 GN=GSDMA PE=1 SV=4 - [GSDMA_HUMAN]		8.57295	7.87	2	3							10.2098	7.87	2	4		14.7468	13.03	3	5		5.53726	7.64	2	2		13.3931	7.87	3	5		445	49.3338	5.2876
Q9NRQ2	Phospholipid scramblase 4 OS=Homo sapiens OX=9606 GN=PLSCR4 PE=1 SV=2 - [PLS4_HUMAN]		13.8321	9.12	2	4			0					0					0				12.7224	9.73	2	4			0				329	36.9806	5.8208
O95678	Keratin, type II cytoskeletal 75 OS=Homo sapiens OX=9606 GN=KRT75 PE=1 SV=2 - [K2C75_HUMAN]		129.781	8.89	5	40		67.666	9.26	5	21		170.047	15.79	7	57			0					0					0				551	59.524	7.73779
P02724	Glycophorin-A OS=Homo sapiens OX=9606 GN=GYPA PE=1 SV=2 - [GLPA_HUMAN]			0									31.4861	20.67	2	6			0					0					0				150	16.3214	5.46533
P04083	Annexin A1 OS=Homo sapiens OX=9606 GN=ANXA1 PE=1 SV=2 - [ANXA1_HUMAN]		8.34138	7.8	2	3			0										0					0					0				346	38.69	7.02002
P04899	Guanine nucleotide-binding protein G(i) subunit alpha-2 OS=Homo sapiens OX=9606 GN=GNAI2 PE=1 SV=3 - [GNAI2_HUMAN]			0					0				18.946	12.68	3	5			0					0					0				355	40.4251	5.5415
P08174	Complement decay-accelerating factor OS=Homo sapiens OX=9606 GN=CD55 PE=1 SV=4 - [DAF_HUMAN]		21.8309	22.05	4	6			0				18.8586	18.9	3	5			0					0					0				381	41.3736	7.59131
P09543	2',3'-cyclic-nucleotide 3'-phosphodiesterase OS=Homo sapiens OX=9606 GN=CNP PE=1 SV=2 - [CN37_HUMAN]			0					0				16.1733	11.4	2	4			0					0					0				421	47.5487	9.0708
P10644	cAMP-dependent protein kinase type I-alpha regulatory subunit OS=Homo sapiens OX=9606 GN=PRKAR1A PE=1 SV=1 - [KAP0_HUMAN]			0					0				21.4135	12.34	3	7			0					0					0				381	42.955	5.35107
P11021	Endoplasmic reticulum chaperone BiP OS=Homo sapiens OX=9606 GN=HSPA5 PE=1 SV=2 - [BIP_HUMAN]		11.9686	6.12	3	4			0				18.1901	9.17	4	6			0					0					0				654	72.2884	5.16064
P11142	Heat shock cognate 71 kDa protein OS=Homo sapiens OX=9606 GN=HSPA8 PE=1 SV=1 - [HSP7C_HUMAN]		5.7044	3.72	2	2			0				18.2483	9.91	4	6			0					0					0				646	70.8542	5.51611
P17612	cAMP-dependent protein kinase catalytic subunit alpha OS=Homo sapiens OX=9606 GN=PRKACA PE=1 SV=2 - [KAPCA_HUMAN]			0					0				24.7438	20.23	4	7			0					0					0				351	40.564	8.79248
P18577	Blood group Rh(CE) polypeptide OS=Homo sapiens OX=9606 GN=RHCE PE=1 SV=2 - [RHCE_HUMAN]		7.82281	4.08	2	3			0				20.6477	10.79	3	7			0					0					0				417	45.5303	9.36377
P23276	Kell blood group glycoprotein OS=Homo sapiens OX=9606 GN=KEL PE=1 SV=2 - [KELL_HUMAN]		14.1684	5.46	2	3			0				35.9582	11.75	5	9			0					0					0				732	82.7709	7.89893
P31944	Caspase-14 OS=Homo sapiens OX=9606 GN=CASP14 PE=1 SV=2 - [CASPE_HUMAN]			0				8.32644	10.74	2	3			0					0					0					0				242	27.662	5.57959
P35613	Basigin OS=Homo sapiens OX=9606 GN=BSG PE=1 SV=2 - [BASI_HUMAN]			0					0				20.7593	8.31	2	5			0					0					0				385	42.1741	5.65576
P50895	Basal cell adhesion molecule OS=Homo sapiens OX=9606 GN=BCAM PE=1 SV=2 - [BCAM_HUMAN]		8.04095	5.57	2	3			0				13.7912	7.64	2	4			0					0					0				628	67.3626	5.80811
P62873	Guanine nucleotide-binding protein G(I)/G(S)/G(T) subunit beta-1 OS=Homo sapiens OX=9606 GN=GNB1 PE=1 SV=3 - [GBB1_HUMAN]		14.6812	8.53	2	4			0				30.3094	31.47	6	8			0					0					0				340	37.353	5.99854
P62879	Guanine nucleotide-binding protein G(I)/G(S)/G(T) subunit beta-2 OS=Homo sapiens OX=9606 GN=GNB2 PE=1 SV=3 - [GBB2_HUMAN]			0					0				11.5737	15.29	3	3			0					0					0				340	37.3071	5.99854
P63092	Guanine nucleotide-binding protein G(s) subunit alpha isoforms short OS=Homo sapiens OX=9606 GN=GNAS PE=1 SV=1 - [GNAS2_HUMAN]		12.42	9.64	2	3							26.1733	12.69	4	7			0					0					0				394	45.6359	5.8208
P68104	Elongation factor 1-alpha 1 OS=Homo sapiens OX=9606 GN=EEF1A1 PE=1 SV=1 - [EF1A1_HUMAN]			0					0				5.56909	8.44	2	2			0					0					0				462	50.1091	9.01221
Q01546	Keratin, type II cytoskeletal 2 oral OS=Homo sapiens OX=9606 GN=KRT76 PE=1 SV=2 - [K22O_HUMAN]		57.0842	1.88	2	19		31.5274	3.76	3	10		65.2044	7.84	3	24			0					0					0				638	65.8001	8.11865
Q9C075	Keratin, type I cytoskeletal 23 OS=Homo sapiens OX=9606 GN=KRT23 PE=1 SV=2 - [K1C23_HUMAN]			0					0				10.004	7.35	2	3			0					0					0				422	48.1012	6.53662
Q9NP55	BPI fold-containing family A member 1 OS=Homo sapiens OX=9606 GN=BPIFA1 PE=1 SV=1 - [BPIA1_HUMAN]		11.523	13.28	2	3			0					0					0					0					0				256	26.6959	5.75732
A6NCN2	Putative keratin-87 protein OS=Homo sapiens OX=9606 GN=KRT87P PE=5 SV=4 - [KR87P_HUMAN]			0					0					0					0				50.6726	14.51	5	14			0				255	29.0986	5.79541
O76011	Keratin, type I cuticular Ha4 OS=Homo sapiens OX=9606 GN=KRT34 PE=1 SV=2 - [KRT34_HUMAN]			0					0					0					0				40.2155	11.24	4	10			0				436	49.3922	5.05908
P00491	Purine nucleoside phosphorylase OS=Homo sapiens OX=9606 GN=PNP PE=1 SV=2 - [PNPH_HUMAN]			0					0					0					0				6.15955	12.46	2	2			0				289	32.0972	6.94678
P04040	Catalase OS=Homo sapiens OX=9606 GN=CAT PE=1 SV=3 - [CATA_HUMAN]			0					0					0					0				5.36663	5.88	2	2			0				527	59.7188	7.38623
P12273	Prolactin-inducible protein OS=Homo sapiens OX=9606 GN=PIP PE=1 SV=1 - [PIP_HUMAN]			0					0					0					0				12.2421	31.51	3	4			0				146	16.5618	8.04541
P54652	Heat shock-related 70 kDa protein 2 OS=Homo sapiens OX=9606 GN=HSPA2 PE=1 SV=1 - [HSP72_HUMAN]			0					0					0					0					0				12.0831	4.38	2	4		639	69.9779	5.74463
P58107	Epiplakin OS=Homo sapiens OX=9606 GN=EPPK1 PE=1 SV=3 - [EPIPL_HUMAN]			0					0					0				22.398	6.62	3	5			0				10.3992	4.38	2	3		5088	555.316	5.61768
P78385	Keratin, type II cuticular Hb3 OS=Homo sapiens OX=9606 GN=KRT83 PE=1 SV=2 - [KRT83_HUMAN]			0					0					0					0				51.5679	10.55	5	15			0				493	54.1605	5.64307
P78386	Keratin, type II cuticular Hb5 OS=Homo sapiens OX=9606 GN=KRT85 PE=1 SV=1 - [KRT85_HUMAN]			0					0					0					0				61.1426	14.6	7	17			0				507	55.7665	6.55127
Q14533	Keratin, type II cuticular Hb1 OS=Homo sapiens OX=9606 GN=KRT81 PE=1 SV=3 - [KRT81_HUMAN]			0					0					0					0				61.2073	14.85	6	18			0				505	54.8928	5.46533
Q14CN4	Keratin, type II cytoskeletal 72 OS=Homo sapiens OX=9606 GN=KRT72 PE=1 SV=2 - [K2C72_HUMAN]			0					0					0				22.3287	5.28	2	7		17.6625	5.28	2	5		16.6638	7.63	3	5		511	55.8424	6.88818
Q15323	Keratin, type I cuticular Ha1 OS=Homo sapiens OX=9606 GN=KRT31 PE=1 SV=3 - [K1H1_HUMAN]			0					0					0					0				111.016	19.71	6	27			0				416	47.2071	4.88135
Q92764	Keratin, type I cuticular Ha5 OS=Homo sapiens OX=9606 GN=KRT35 PE=1 SV=5 - [KRT35_HUMAN]			0					0					0					0				63.5348	6.81	3	16			0				455	50.3285	4.90674
Q9NSB2	Keratin, type II cuticular Hb4 OS=Homo sapiens OX=9606 GN=KRT84 PE=2 SV=2 - [KRT84_HUMAN]			0					0					0					0				25.7792	6.5	3	8			0				600	64.8015	7.56201

## Sheet: fraction4
Accession	Description		Score R1	Coverage R1	Peptides R1	PSM R1		Score R2	Coverage R2	Peptides R2	PSM R2		Score R3	Coverage R3	Peptides R3	PSM R3		Score R4	Coverage R4	Peptides R4	PSM R4		Score R5	Coverage R5	Peptides R5	PSM R5		Score R6	Coverage R6	Peptides R6	PSM R6		AAs	MW [kDa]	calc. pI
O15484	Calpain-5 OS=Homo sapiens OX=9606 GN=CAPN5 PE=1 SV=2 - [CAN5_HUMAN]		22.0446	7.97	3	6		20.9331	6.56	3	6		33.9915	15.16	6	9		21.471	6.56	3	6		19.8447	10	4	6		17.3644	6.56	3	5		640	73.1227	7.63525
O43548	Protein-glutamine gamma-glutamyltransferase 5 OS=Homo sapiens OX=9606 GN=TGM5 PE=1 SV=4 - [TGM5_HUMAN]			0					0				12.312	7.78	2	3			0					0				5.56396	6.11	2	2		720	80.7265	6.44287
O75326	Semaphorin-7A OS=Homo sapiens OX=9606 GN=SEMA7A PE=1 SV=1 - [SEM7A_HUMAN]		82.9788	29.73	10	20		86.5975	26.88	10	21		93.7721	26.88	10	23		106.418	27.78	11	26		56.8528	21.62	9	16		54.2914	16.22	6	14		666	74.7762	7.63525
O75695	Protein XRP2 OS=Homo sapiens OX=9606 GN=RP2 PE=1 SV=4 - [XRP2_HUMAN]		13.9559	13.43	3	4		25.6221	17.43	4	7		17.2664	11.43	3	5		19.986	12.86	3	5		21.1745	11.43	3	6		14.7532	12.86	3	4		350	39.6155	5.12256
O75955	Flotillin-1 OS=Homo sapiens OX=9606 GN=FLOT1 PE=1 SV=3 - [FLOT1_HUMAN]		613.073	52.22	17	160		799.667	60.42	21	210		1003.55	64.64	24	265		589.234	66.51	24	147		561.835	61.36	22	144		722.646	62.76	22	185		427	47.3256	7.48877
O94919	Endonuclease domain-containing 1 protein OS=Homo sapiens OX=9606 GN=ENDOD1 PE=1 SV=2 - [ENDD1_HUMAN]		15.2235	10.4	2	4		25.1575	13	3	6		11.0302	8.4	2	3			0				16.2423	7.4	2	4		14.4513	6.2	2	4		500	54.9813	5.70654
P02533	Keratin, type I cytoskeletal 14 OS=Homo sapiens OX=9606 GN=KRT14 PE=1 SV=4 - [K1C14_HUMAN]		147.01	23.31	7	41		192.828	32.63	11	53		476.174	40.04	15	131		345.664	34.11	10	89		318.267	31.14	9	86		660.136	34.75	12	176		472	51.5294	5.16064
P02538	Keratin, type II cytoskeletal 6A OS=Homo sapiens OX=9606 GN=KRT6A PE=1 SV=3 - [K2C6A_HUMAN]		122.484	15.25	6	36		121.172	18.44	7	35		526.863	36.88	15	149		368.09	25.71	11	113		305	30.14	12	93		693.42	35.28	14	189		564	60.0083	8.00146
P02549	Spectrin alpha chain, erythrocytic 1 OS=Homo sapiens OX=9606 GN=SPTA1 PE=1 SV=5 - [SPTA1_HUMAN]		93.6518	11.82	16	27		11.5005	1.36	2	3		89.5059	9.67	12	21		345.779	25.13	42	87		98.7415	10.71	15	27		60.7275	7.81	10	17		2419	279.842	5.04639
P02724	Glycophorin-A OS=Homo sapiens OX=9606 GN=GYPA PE=1 SV=2 - [GLPA_HUMAN]		20.5477	20.67	2	4		19.8427	20.67	2	4		29.2806	20.67	2	6		27.3646	20.67	2	5		25.445	20.67	2	5		41.016	20.67	2	8		150	16.3214	5.46533
P02730	Band 3 anion transport protein OS=Homo sapiens OX=9606 GN=SLC4A1 PE=1 SV=3 - [B3AT_HUMAN]		284.551	25.8	12	78		319.212	28.87	15	91		438.195	31.61	17	127		432.806	36.44	20	116		365.794	29.97	16	102		295.476	27.44	14	80		911	101.727	5.18604
P02768	Serum albumin OS=Homo sapiens OX=9606 GN=ALB PE=1 SV=2 - [ALBU_HUMAN]		12.2633	9.52	3	3		13.0699	7.39	3	4		33.755	17.08	6	9		20.5903	11.66	4	5		19.402	10.67	3	5		53.0941	18.39	7	12		609	69.3215	6.27783
P02788	Lactotransferrin OS=Homo sapiens OX=9606 GN=LTF PE=1 SV=6 - [TRFL_HUMAN]			0					0				18.6927	10.28	4	6		9.44697	3.66	2	3			0				12.0022	3.66	2	4		710	78.1319	8.11865
P04264	Keratin, type II cytoskeletal 1 OS=Homo sapiens OX=9606 GN=KRT1 PE=1 SV=6 - [K2C1_HUMAN]		421.089	27.8	16	118		497.952	28.57	15	143		1442.47	48.91	26	369		701.359	33.23	18	188		757.749	35.71	18	204		1483.43	40.68	20	378		644	65.999	8.11865
P04406	Glyceraldehyde-3-phosphate dehydrogenase OS=Homo sapiens OX=9606 GN=GAPDH PE=1 SV=3 - [G3P_HUMAN]		49.952	28.36	5	10		70.1996	40.9	8	17		123.045	40.9	8	29		92.7819	28.36	6	20		75.1149	34.63	7	18		72.5539	24.18	5	15		335	36.0304	8.45557
P04899	Guanine nucleotide-binding protein G(i) subunit alpha-2 OS=Homo sapiens OX=9606 GN=GNAI2 PE=1 SV=3 - [GNAI2_HUMAN]		21.7183	14.93	4	6		32.2127	21.97	5	9		33.1952	20.28	5	9		26.1984	20.85	5	7		26.0287	12.68	3	6		31.528	21.97	5	8		355	40.4251	5.5415
P04921	Glycophorin-C OS=Homo sapiens OX=9606 GN=GYPC PE=1 SV=1 - [GLPC_HUMAN]		13.0635	21.09	2	3		17.371	21.09	2	4		16.4038	21.09	2	4			0					0				15.0077	24.22	2	3		128	13.8017	4.84326
P05089	Arginase-1 OS=Homo sapiens OX=9606 GN=ARG1 PE=1 SV=2 - [ARGI1_HUMAN]			0					0				55.7392	36.02	8	15		10.0736	15.84	3	3		19.1542	15.84	3	5		27.2824	20.5	4	7		322	34.7133	7.21045
P05787	Keratin, type II cytoskeletal 8 OS=Homo sapiens OX=9606 GN=KRT8 PE=1 SV=7 - [K2C8_HUMAN]			0					0				106.755	7.87	3	35		78.8007	5.38	2	26		110.607	4.76	2	36		193.629	9.94	3	61		483	53.6711	5.59229
P06733	Alpha-enolase OS=Homo sapiens OX=9606 GN=ENO1 PE=1 SV=2 - [ENOA_HUMAN]		11.975	7.37	2	4			0				38.958	26.96	6	9		26.652	13.13	4	8		37.2871	27.19	7	10		43.9397	26.5	6	11		434	47.1393	7.38623
P07355	Annexin A2 OS=Homo sapiens OX=9606 GN=ANXA2 PE=1 SV=2 - [ANXA2_HUMAN]		12.0882	14.75	3	4		23.5179	16.22	3	5		54.8435	29.5	6	13		36.6845	20.94	4	8		57.0209	25.66	5	12		57.5626	29.79	7	14		339	38.5798	7.75244
P08174	Complement decay-accelerating factor OS=Homo sapiens OX=9606 GN=CD55 PE=1 SV=4 - [DAF_HUMAN]		34.5057	18.9	3	9		20.9911	22.31	4	6		27.7913	18.9	3	7		21.8251	14.44	3	6			0				25.1999	12.6	2	5		381	41.3736	7.59131
P08754	Guanine nucleotide-binding protein G(i) subunit alpha OS=Homo sapiens OX=9606 GN=GNAI3 PE=1 SV=3 - [GNAI3_HUMAN]		14.1009	9.89	2	4		28.6781	22.32	4	8		54.8214	37.01	7	14		19.3735	12.15	3	6		26.1728	14.12	4	7		36.1321	18.36	5	9		354	40.5063	5.69385
P08779	Keratin, type I cytoskeletal 16 OS=Homo sapiens OX=9606 GN=KRT16 PE=1 SV=4 - [K1C16_HUMAN]		115.831	26.85	8	28		161.072	26.85	9	41		418.694	41.01	14	112		443.839	45.88	14	112		307.835	34.88	12	81		528.01	40.17	13	133		473	51.2362	5.04639
P09543	2',3'-cyclic-nucleotide 3'-phosphodiesterase OS=Homo sapiens OX=9606 GN=CNP PE=1 SV=2 - [CN37_HUMAN]		8.14929	11.4	2	2			0				18.7403	11.4	2	4		10.5101	11.4	2	3			0					0				421	47.5487	9.0708
P10644	cAMP-dependent protein kinase type I-alpha regulatory subunit OS=Homo sapiens OX=9606 GN=PRKAR1A PE=1 SV=1 - [KAP0_HUMAN]		17.5792	9.19	2	4		21.8394	7.61	2	6		20.0467	12.34	3	6		12.0717	12.34	3	4		21.9012	7.61	2	6		17.4879	12.34	3	5		381	42.955	5.35107
P11021	Endoplasmic reticulum chaperone BiP OS=Homo sapiens OX=9606 GN=HSPA5 PE=1 SV=2 - [BIP_HUMAN]			0					0				14.5927	7.34	3	5			0					0				13.5011	4.59	2	4		654	72.2884	5.16064
P11142	Heat shock cognate 71 kDa protein OS=Homo sapiens OX=9606 GN=HSPA8 PE=1 SV=1 - [HSP7C_HUMAN]			0					0				7.41517	6.04	2	2		24.456	13.16	5	7			0				10.4925	5.26	2	3		646	70.8542	5.51611
P11166	Solute carrier family 2, facilitated glucose transporter member 1 OS=Homo sapiens OX=9606 GN=SLC2A1 PE=1 SV=2 - [GTR1_HUMAN]		36.0742	6.5	3	11		30.6719	6.71	4	8		45.7781	6.71	4	13		45.0504	10.16	5	13		34.4342	6.71	4	10		30.741	6.71	4	8		492	54.0485	8.71924
P11171	Protein 4.1 OS=Homo sapiens OX=9606 GN=EPB41 PE=1 SV=4 - [41_HUMAN]		37.8893	9.95	5	11		82.0189	15.16	7	22		62.882	14.58	8	17		73.2505	13.54	8	18		62.167	10.88	6	16		57.0084	13.19	7	16		864	96.9573	5.57959
P11277	Spectrin beta chain, erythrocytic OS=Homo sapiens OX=9606 GN=SPTB PE=1 SV=5 - [SPTB1_HUMAN]		64.4416	8.05	10	18		33.0248	4.91	7	9		55.2336	8.42	10	14		364.391	31.49	43	89		86.0697	9.83	13	22		45.2036	6.32	8	13		2137	246.316	5.2749
P12035	Keratin, type II cytoskeletal 3 OS=Homo sapiens OX=9606 GN=KRT3 PE=1 SV=3 - [K2C3_HUMAN]		26.2246	3.66	2	9		35.9485	3.66	2	12		67.3547	11.78	5	23		83.4676	9.08	5	27		77.8326	9.87	4	26		122.949	12.9	6	41		628	64.3776	6.48096
P12273	Prolactin-inducible protein OS=Homo sapiens OX=9606 GN=PIP PE=1 SV=1 - [PIP_HUMAN]			0					0				6.46365	19.18	2	2			0					0				5.82012	23.97	2	2		146	16.5618	8.04541
P13639	Elongation factor 2 OS=Homo sapiens OX=9606 GN=EEF2 PE=1 SV=4 - [EF2_HUMAN]			0					0				19.6833	6.29	3	4			0				14.0217	4.08	2	3		36.7968	12.12	6	9		858	95.277	6.82959
P13645	Keratin, type I cytoskeletal 10 OS=Homo sapiens OX=9606 GN=KRT10 PE=1 SV=6 - [K1C10_HUMAN]		436.765	39.04	14	106		382.518	35.1	13	95		922.152	47.09	20	234		580.477	40.75	17	146		526.681	39.21	16	126		891.4	37.33	16	217		584	58.7917	5.21143
P13647	Keratin, type II cytoskeletal 5 OS=Homo sapiens OX=9606 GN=KRT5 PE=1 SV=3 - [K2C5_HUMAN]		88.438	12.03	5	28		98.366	14.75	6	29		207.659	21.36	9	66		180.725	18.64	10	55		174.083	20.34	9	55		255.512	17.29	7	77		590	62.34	7.73779
P14618	Pyruvate kinase PKM OS=Homo sapiens OX=9606 GN=PKM PE=1 SV=4 - [KPYM_HUMAN]			0				6.00078	8.47	2	2		24.0029	11.49	3	6		17.8761	11.68	3	5		25.6673	18.08	5	7		28.0121	16.38	5	7		531	57.9	7.84033
P14923	Junction plakoglobin OS=Homo sapiens OX=9606 GN=JUP PE=1 SV=3 - [PLAK_HUMAN]		75.5178	26.71	10	19		31.051	13.83	6	10		119.993	35.3	15	30		82.0736	24.97	11	23		97.2734	28.05	12	25		112.03	28.72	12	27		745	81.6927	6.13818
P15924	Desmoplakin OS=Homo sapiens OX=9606 GN=DSP PE=1 SV=3 - [DESP_HUMAN]		74.8528	7.28	11	20		43.7683	6.1	9	12		160.082	12.82	20	38		124.371	9.47	15	31		111.882	8.88	14	29		161.852	12.82	21	39		2871	331.569	6.81494
P16157	Ankyrin-1 OS=Homo sapiens OX=9606 GN=ANK1 PE=1 SV=3 - [ANK1_HUMAN]		114.12	18.5	18	28		90.3607	15.9	15	25		142.621	22.01	23	37		364.512	39.18	44	94		210.959	29.45	30	58		108.994	14.57	15	27		1881	206.137	6.01123
P16452	Erythrocyte membrane protein band 4.2 OS=Homo sapiens OX=9606 GN=EPB42 PE=1 SV=3 - [EPB42_HUMAN]		101.46	33.14	12	28		103.046	34.59	13	28		233.724	46.02	20	70		280.767	36.76	19	79		244.292	39.51	18	69		206.987	38.49	19	61		691	76.9607	8.08936
P16671	Platelet glycoprotein 4 OS=Homo sapiens OX=9606 GN=CD36 PE=1 SV=2 - [CD36_HUMAN]			0				10.875	6.36	2	3		10.1294	6.36	2	3			0				13.2525	6.36	2	4			0				472	53.0193	7.95752
P17612	cAMP-dependent protein kinase catalytic subunit alpha OS=Homo sapiens OX=9606 GN=PRKACA PE=1 SV=2 - [KAPCA_HUMAN]		38.7256	25.64	5	10		22.9815	16.52	3	5		30.2904	25.64	5	8		12.8551	9.69	2	4			0					0				351	40.564	8.79248
P18577	Blood group Rh(CE) polypeptide OS=Homo sapiens OX=9606 GN=RHCE PE=1 SV=2 - [RHCE_HUMAN]			0				11.6978	8.87	2	4		26.6027	11.03	4	9		27.31	9.11	3	8		15.297	8.87	2	4		12.1532	8.87	2	4		417	45.5303	9.36377
P19012	Keratin, type I cytoskeletal 15 OS=Homo sapiens OX=9606 GN=KRT15 PE=1 SV=3 - [K1C15_HUMAN]		9.58721	6.14	2	3		13.4626	6.14	2	4			0				65.2425	6.14	2	19		82.7415	6.14	2	25		78.2663	6.14	2	23		456	49.1811	4.76709
P19013	Keratin, type II cytoskeletal 4 OS=Homo sapiens OX=9606 GN=KRT4 PE=1 SV=5 - [K2C4_HUMAN]		78.3106	9.62	3	25		100.007	11.92	4	32		100.748	4.42	2	33		110.785	14.62	5	35		133.148	11.35	4	42		203.805	11.92	4	64		520	56.1093	6.60986
P19256	Lymphocyte function-associated antigen 3 OS=Homo sapiens OX=9606 GN=CD58 PE=1 SV=1 - [LFA3_HUMAN]		10.4926	6.4	2	3		9.51954	6.4	2	3			0					0				11.2504	6.4	2	3			0				250	28.1289	6.75635
P22303	Acetylcholinesterase OS=Homo sapiens OX=9606 GN=ACHE PE=1 SV=1 - [ACES_HUMAN]		127.214	34.2	11	33		110.44	34.2	11	26		117.134	30.62	10	28		139.314	34.2	11	36		110.038	30.13	10	26		116.105	30.62	10	27		614	67.7533	6.29053
P23276	Kell blood group glycoprotein OS=Homo sapiens OX=9606 GN=KEL PE=1 SV=2 - [KELL_HUMAN]			0				11.7186	5.46	2	3		23.5668	9.15	4	7		14.2983	5.46	2	3		17.9721	6.97	3	4			0				732	82.7709	7.89893
P25311	Zinc-alpha-2-glycoprotein OS=Homo sapiens OX=9606 GN=AZGP1 PE=1 SV=2 - [ZA2G_HUMAN]			0					0				12.7867	9.4	2	4			0					0				9.38603	9.4	2	3		298	34.2371	6.04932
P27105	Erythrocyte band 7 integral membrane protein OS=Homo sapiens OX=9606 GN=STOM PE=1 SV=3 - [STOM_HUMAN]		259.04	44.79	8	77		301.459	48.96	8	90		399.931	56.6	12	119		558.355	53.13	11	153		410.698	53.13	11	123		372.911	57.99	12	116		288	31.7107	7.88428
P29508	Serpin B3 OS=Homo sapiens OX=9606 GN=SERPINB3 PE=1 SV=2 - [SPB3_HUMAN]		15.4922	14.62	3	4			0				34.0117	26.15	6	10		13.8741	19.49	4	5		20.5948	15.13	4	6		26.2648	16.15	4	7		390	44.5365	6.81494
P29972	Aquaporin-1 OS=Homo sapiens OX=9606 GN=AQP1 PE=1 SV=3 - [AQP1_HUMAN]		151.738	23.05	5	31		132.114	22.3	4	27		170.669	21.93	3	36		83.1197	21.93	3	17		118.977	21.93	3	23		146.884	21.93	3	29		269	28.5081	7.41553
P31944	Caspase-14 OS=Homo sapiens OX=9606 GN=CASP14 PE=1 SV=2 - [CASPE_HUMAN]			0					0				11.6228	10.74	2	4		8.68082	10.74	2	3		13.9071	10.74	2	4		15.3132	10.74	2	4		242	27.662	5.57959
P32119	Peroxiredoxin-2 OS=Homo sapiens OX=9606 GN=PRDX2 PE=1 SV=5 - [PRDX2_HUMAN]			0				9.1193	9.09	2	3		20.6573	9.09	2	6		9.0205	9.09	2	3			0				10.5608	9.09	2	3		198	21.8782	5.97314
P35527	Keratin, type I cytoskeletal 9 OS=Homo sapiens OX=9606 GN=KRT9 PE=1 SV=3 - [K1C9_HUMAN]		708.051	42.22	18	160		645.385	41.09	17	146		2421.45	56.66	26	514		774.841	41.41	17	172		936.981	48.8	21	202		2317.3	58.75	28	485		623	62.0268	5.23682
P35611	Alpha-adducin OS=Homo sapiens OX=9606 GN=ADD1 PE=1 SV=2 - [ADDA_HUMAN]		16.0085	8.55	3	4		15.1311	6.11	2	4		31.0511	12.48	5	8		20.6611	9.63	4	5		15.5885	6.11	2	4			0				737	80.9047	5.8335
P35613	Basigin OS=Homo sapiens OX=9606 GN=BSG PE=1 SV=2 - [BASI_HUMAN]			0				14.0811	8.31	2	4		7.33302	8.31	2	2			0				6.67185	8.31	2	2			0				385	42.1741	5.65576
P35908	Keratin, type II cytoskeletal 2 epidermal OS=Homo sapiens OX=9606 GN=KRT2 PE=1 SV=2 - [K22E_HUMAN]		192.998	39.59	13	48		209.316	40.38	14	52		348.768	52.27	21	93		281.345	41.31	16	75		310.126	44.44	18	81		392.784	43.19	17	105		639	65.3932	8.00146
P48668	Keratin, type II cytoskeletal 6C OS=Homo sapiens OX=9606 GN=KRT6C PE=1 SV=3 - [K2C6C_HUMAN]		122.484	15.25	6	36		119.25	19.33	7	34		511.804	34.75	13	144		343.031	20.74	8	104		305.431	31.03	12	92		692.553	37.41	14	187		564	59.9883	8.00146
P49184	Deoxyribonuclease-1-like 1 OS=Homo sapiens OX=9606 GN=DNASE1L1 PE=1 SV=1 - [DNSL1_HUMAN]		15.4124	14.9	2	4		19.7432	20.86	3	5		16.4981	20.86	3	4		24.0542	14.9	2	6			0					0				302	33.8714	5.74463
P50895	Basal cell adhesion molecule OS=Homo sapiens OX=9606 GN=BCAM PE=1 SV=2 - [BCAM_HUMAN]		8.43533	4.46	2	3		16.1921	9.71	3	5		15.1341	9.87	3	5		8.77728	7.32	2	3			0					0				628	67.3626	5.80811
P55072	Transitional endoplasmic reticulum ATPase OS=Homo sapiens OX=9606 GN=VCP PE=1 SV=4 - [TERA_HUMAN]		17.103	10.55	5	6		7.62422	3.72	2	3			0				19.3962	8.81	4	6		12.7436	7.57	4	5		10.0425	4.22	2	3		806	89.2657	5.26221
P58107	Epiplakin OS=Homo sapiens OX=9606 GN=EPPK1 PE=1 SV=3 - [EPIPL_HUMAN]			0					0				12.9257	2.08	2	3			0				10.7607	4.38	2	3			0				5088	555.316	5.61768
P60709	Actin, cytoplasmic 1 OS=Homo sapiens OX=9606 GN=ACTB PE=1 SV=1 - [ACTB_HUMAN]		54.4074	25.6	5	12		22.1926	24.53	4	5		78.2196	36.53	7	18		61.2348	30.4	6	14		49.669	30.4	6	11		64.1691	30.4	6	14		375	41.7097	5.47803
P60953	Cell division control protein 42 homolog OS=Homo sapiens OX=9606 GN=CDC42 PE=1 SV=2 - [CDC42_HUMAN]			0					0				6.18951	15.71	2	2		6.19596	15.71	2	2			0					0				191	21.245	6.55127
P61225	Ras-related protein Rap-2b OS=Homo sapiens OX=9606 GN=RAP2B PE=1 SV=1 - [RAP2B_HUMAN]		9.51517	16.94	2	3		10.8722	13.66	2	3		21.4255	20.22	3	7		13.2659	13.66	2	4		9.78322	13.66	2	3		13.7751	13.66	2	5		183	20.4912	4.80518
P61626	Lysozyme C OS=Homo sapiens OX=9606 GN=LYZ PE=1 SV=1 - [LYSC_HUMAN]			0				16.8601	27.03	2	4		11.0989	27.03	2	3		16.6235	35.14	3	5		12.2632	27.03	2	3		11.3012	27.03	2	3		148	16.5263	9.15869
P62873	Guanine nucleotide-binding protein G(I)/G(S)/G(T) subunit beta-1 OS=Homo sapiens OX=9606 GN=GNB1 PE=1 SV=3 - [GBB1_HUMAN]		45.5158	34.41	6	10		38.6359	27.94	5	9		52.4635	30.29	5	10		35.8333	27.94	5	9		30.2115	22.94	5	8		20.704	15.59	3	5		340	37.353	5.99854
P62879	Guanine nucleotide-binding protein G(I)/G(S)/G(T) subunit beta-2 OS=Homo sapiens OX=9606 GN=GNB2 PE=1 SV=3 - [GBB2_HUMAN]		25.0726	24.71	4	6		38.3572	27.94	5	10		35.5665	27.94	5	8		32.562	28.24	6	9		34.5623	27.94	5	8		12.3357	10	2	3		340	37.3071	5.99854
P63000	Ras-related C3 botulinum toxin substrate 1 OS=Homo sapiens OX=9606 GN=RAC1 PE=1 SV=1 - [RAC1_HUMAN]			0				10.6434	22.4	2	3		6.3565	21.88	2	2			0				10.7409	22.4	2	3		5.86196	21.88	2	2		192	21.4362	8.49951
P63092	Guanine nucleotide-binding protein G(s) subunit alpha isoforms short OS=Homo sapiens OX=9606 GN=GNAS PE=1 SV=1 - [GNAS2_HUMAN]		22.0139	13.96	3	6		34.3199	21.32	6	9		34.3831	18.78	4	8		63.3531	24.62	7	17		18.0207	9.9	3	5		27.8294	18.78	4	7		394	45.6359	5.8208
P63267	Actin, gamma-enteric smooth muscle OS=Homo sapiens OX=9606 GN=ACTG2 PE=1 SV=1 - [ACTH_HUMAN]		11.1775	8.51	2	3		13.3543	8.51	2	4		24.2266	15.96	3	7		14.5942	8.51	2	4		24.5341	8.51	2	7		19.8738	8.51	2	5		376	41.8498	5.47803
P68104	Elongation factor 1-alpha 1 OS=Homo sapiens OX=9606 GN=EEF1A1 PE=1 SV=1 - [EF1A1_HUMAN]			0					0				10.6198	9.31	2	3			0					0				13.68	14.5	3	4		462	50.1091	9.01221
P68871	Hemoglobin subunit beta OS=Homo sapiens OX=9606 GN=HBB PE=1 SV=2 - [HBB_HUMAN]		17.9461	24.49	2	4		20.5419	31.29	3	6		15.0042	31.29	3	4		25.3565	31.29	4	7		16.4774	24.49	3	4			0				147	15.9883	7.28369
Q00013	55 kDa erythrocyte membrane protein OS=Homo sapiens OX=9606 GN=MPP1 PE=1 SV=2 - [EM55_HUMAN]		97.6856	40.34	11	23		115.325	49.57	13	28		121.079	43.56	12	31		89.8524	42.49	11	23		82.0423	38.2	9	21		86.7523	41.63	11	22		466	52.2636	7.37158
Q01469	Fatty acid-binding protein 5 OS=Homo sapiens OX=9606 GN=FABP5 PE=1 SV=3 - [FABP5_HUMAN]			0				12.4128	41.48	3	4		30.94	47.41	4	10		11.2892	26.67	2	3		39.0135	31.11	4	10		44.5684	45.19	4	12		135	15.1546	7.00537
Q01546	Keratin, type II cytoskeletal 2 oral OS=Homo sapiens OX=9606 GN=KRT76 PE=1 SV=2 - [K22O_HUMAN]			0					0				61.1512	7.84	3	21		69.9872	5.49	3	23		68.5723	3.61	2	23		97.1985	10.19	4	33		638	65.8001	8.11865
Q02094	Ammonium transporter Rh type A OS=Homo sapiens OX=9606 GN=RHAG PE=1 SV=2 - [RHAG_HUMAN]			0				14.1179	10.27	2	4			0					0				14.211	10.27	2	3			0				409	44.1687	6.84424
Q02413	Desmoglein-1 OS=Homo sapiens OX=9606 GN=DSG1 PE=1 SV=2 - [DSG1_HUMAN]		31.5869	8.29	5	8			0				44.2223	13.54	8	13		40.0565	9.15	5	12		37.8523	10.1	6	9		76.7368	12.01	7	19		1049	113.676	5.03369
Q04695	Keratin, type I cytoskeletal 17 OS=Homo sapiens OX=9606 GN=KRT17 PE=1 SV=2 - [K1C17_HUMAN]		103.958	25.69	7	29		141.917	31.02	10	39		257.487	32.41	11	73		269.656	32.87	11	70		182.558	28.47	10	47		351.455	28.47	10	89		432	48.076	5.021
Q08188	Protein-glutamine gamma-glutamyltransferase E OS=Homo sapiens OX=9606 GN=TGM3 PE=1 SV=4 - [TGM3_HUMAN]			0					0				19.6245	9.96	4	6			0					0				17.8891	4.76	2	4		693	76.5836	5.85889
Q08554	Desmocollin-1 OS=Homo sapiens OX=9606 GN=DSC1 PE=1 SV=2 - [DSC1_HUMAN]			0					0				14.0198	3.69	3	4			0					0				21.527	8.72	4	6		894	99.9238	5.42725
Q14254	Flotillin-2 OS=Homo sapiens OX=9606 GN=FLOT2 PE=1 SV=2 - [FLOT2_HUMAN]		357.467	57.01	20	105		505.539	58.88	22	146		614.699	63.55	23	186		251.308	47.2	17	68		232.939	57.94	19	66		326.259	59.58	22	96		428	47.0347	5.24951
Q14574	Desmocollin-3 OS=Homo sapiens OX=9606 GN=DSC3 PE=1 SV=3 - [DSC3_HUMAN]		11.9494	4.24	2	3			0				14.3682	4.24	2	3			0				18.7128	4.24	2	4		18.2574	4.24	2	4		896	99.9063	6.1001
Q6KB66	Keratin, type II cytoskeletal 80 OS=Homo sapiens OX=9606 GN=KRT80 PE=1 SV=2 - [K2C80_HUMAN]		56.424	7.74	2	19			0				97.8815	5.53	2	32			0				116.752	10.84	3	38		200.37	10.84	3	63		452	50.4938	5.66846
Q7Z794	Keratin, type II cytoskeletal 1b OS=Homo sapiens OX=9606 GN=KRT77 PE=1 SV=3 - [K2C1B_HUMAN]			0				23.4049	4.15	2	9		26.0808	8.65	3	9		29.8203	3.98	2	10		21.2553	4.15	2	7			0				578	61.8635	5.98584
Q86Y46	Keratin, type II cytoskeletal 73 OS=Homo sapiens OX=9606 GN=KRT73 PE=1 SV=1 - [K2C73_HUMAN]		14.051	4.26	2	5			0				30.0666	4.44	2	10		20.5555	4.44	2	6		17.8572	6.48	3	6		38.2225	4.44	2	13		540	58.8867	7.2251
Q8N1N4	Keratin, type II cytoskeletal 78 OS=Homo sapiens OX=9606 GN=KRT78 PE=1 SV=2 - [K2C78_HUMAN]		18.138	7.69	2	4		9.48651	7.69	2	2		23.7365	12.88	3	5		32.5025	11.73	5	10		20.566	9.42	4	6		49.0478	20.19	6	12		520	56.8305	6.02393
Q93070	Ecto-ADP-ribosyltransferase 4 OS=Homo sapiens OX=9606 GN=ART4 PE=2 SV=2 - [NAR4_HUMAN]		33.127	18.15	4	9		50.8447	24.2	5	12		32.8311	14.33	4	9		48.5151	18.79	5	13		47.9358	18.79	5	12		40.8419	18.79	5	10		314	35.8545	9.21729
Q96P63	Serpin B12 OS=Homo sapiens OX=9606 GN=SERPINB12 PE=1 SV=1 - [SPB12_HUMAN]			0					0				8.29091	7.41	2	3			0					0				5.43717	7.41	2	2		405	46.2471	5.52881
Q96PL5	Erythroid membrane-associated protein OS=Homo sapiens OX=9606 GN=ERMAP PE=1 SV=1 - [ERMAP_HUMAN]			0					0				6.45826	10.53	2	2			0				15.1014	9.05	2	4			0				475	52.5716	8.47021
Q96QA5	Gasdermin-A OS=Homo sapiens OX=9606 GN=GSDMA PE=1 SV=4 - [GSDMA_HUMAN]			0					0				10.7706	7.87	2	4			0				11.1171	7.87	2	4		13.0889	7.87	2	4		445	49.3338	5.2876
Q96S97	Myeloid-associated differentiation marker OS=Homo sapiens OX=9606 GN=MYADM PE=1 SV=2 - [MYADM_HUMAN]			0				22.0942	10.25	2	6			0				13.4881	10.25	2	4			0					0				322	35.2503	8.14795
Q9NRQ2	Phospholipid scramblase 4 OS=Homo sapiens OX=9606 GN=PLSCR4 PE=1 SV=2 - [PLS4_HUMAN]		22.7347	11.55	2	6		39.2975	17.33	3	10		31.333	17.33	3	8			0				23.2869	9.73	2	6		27.2948	9.73	2	7		329	36.9806	5.8208
A6NIZ1	Ras-related protein Rap-1b-like protein OS=Homo sapiens OX=9606 PE=2 SV=1 - [RP1BL_HUMAN]		10.1362	14.67	2	3		14.8666	14.67	2	4		7.70808	14.67	2	3			0					0					0				184	20.9116	5.47803
O15162	Phospholipid scramblase 1 OS=Homo sapiens OX=9606 GN=PLSCR1 PE=1 SV=1 - [PLS1_HUMAN]		13.293	12.26	2	3			0				12.5167	12.26	2	3			0					0					0				318	35.0259	4.94482
O15400	Syntaxin-7 OS=Homo sapiens OX=9606 GN=STX7 PE=1 SV=4 - [STX7_HUMAN]			0					0				15.5805	10.73	2	4			0					0					0				261	29.7973	5.5542
P01876	Immunoglobulin heavy constant alpha 1 OS=Homo sapiens OX=9606 GN=IGHA1 PE=1 SV=2 - [IGHA1_HUMAN]			0				7.71177	15.01	2	2		11.4638	15.58	2	3			0					0					0				353	37.6306	6.50732
P07339	Cathepsin D OS=Homo sapiens OX=9606 GN=CTSD PE=1 SV=1 - [CATD_HUMAN]			0					0				14.7752	6.8	2	4			0					0					0				412	44.5236	6.53662
P07948	Tyrosine-protein kinase Lyn OS=Homo sapiens OX=9606 GN=LYN PE=1 SV=3 - [LYN_HUMAN]			0					0				5.90529	8.4	2	2			0					0					0				512	58.5368	7.10791
P10114	Ras-related protein Rap-2a OS=Homo sapiens OX=9606 GN=RAP2A PE=1 SV=1 - [RAP2A_HUMAN]							6.82675	13.66	2	3			0					0					0					0				183	20.6023	4.81787
P13646	Keratin, type I cytoskeletal 13 OS=Homo sapiens OX=9606 GN=KRT13 PE=1 SV=4 - [K1C13_HUMAN]		11.3532	6.11	2	3		23.5273	11.14	3	6		79.3097	6.11	2	25			0					0					0				458	49.5574	4.95752
P17980	26S proteasome regulatory subunit 6A OS=Homo sapiens OX=9606 GN=PSMC3 PE=1 SV=3 - [PRS6A_HUMAN]			0					0				6.13993	8.2	2	2			0					0					0				439	49.1725	5.23682
P50395	Rab GDP dissociation inhibitor beta OS=Homo sapiens OX=9606 GN=GDI2 PE=1 SV=2 - [GDIB_HUMAN]			0					0				12.2898	8.54	2	3			0					0					0				445	50.6309	6.46826
P50991	T-complex protein 1 subunit delta OS=Homo sapiens OX=9606 GN=CCT4 PE=1 SV=4 - [TCPD_HUMAN]			0					0				9.03433	5.38	2	3			0					0					0				539	57.8878	7.82568
P61421	V-type proton ATPase subunit d 1 OS=Homo sapiens OX=9606 GN=ATP6V0D1 PE=1 SV=1 - [VA0D1_HUMAN]		8.72109	11.11	2	3		8.39248	9.97	2	3			0					0					0					0				351	40.3032	4.99561
Q13867	Bleomycin hydrolase OS=Homo sapiens OX=9606 GN=BLMH PE=1 SV=1 - [BLMH_HUMAN]			0					0				16.4425	12.31	3	5			0					0					0				455	52.528	6.26514
Q6DD88	Atlastin-3 OS=Homo sapiens OX=9606 GN=ATL3 PE=1 SV=1 - [ATLA3_HUMAN]			0					0				10.6325	6.84	2	3			0					0					0				541	60.5034	5.65576
Q6S8J3	POTE ankyrin domain family member E OS=Homo sapiens OX=9606 GN=POTEE PE=2 SV=3 - [POTEE_HUMAN]			0				12.6818	3.16	2	4		17.0077	3.63	2	4			0					0					0				1075	121.286	6.20166
Q96DX4	RING finger and SPRY domain-containing protein 1 OS=Homo sapiens OX=9606 GN=RSPRY1 PE=1 SV=1 - [RSPRY_HUMAN]			0					0				15.995	6.42	2	4			0					0					0				576	64.1389	5.56689
Q99808	Equilibrative nucleoside transporter 1 OS=Homo sapiens OX=9606 GN=SLC29A1 PE=1 SV=3 - [S29A1_HUMAN]			0				13.8706	7.68	3	5		8.38661	5.7	2	3			0					0					0				456	50.1864	8.29443
Q9H4G4	Golgi-associated plant pathogenesis-related protein 1 OS=Homo sapiens OX=9606 GN=GLIPR2 PE=1 SV=3 - [GAPR1_HUMAN]			0					0				18.2282	27.92	2	5			0					0					0				154	17.2075	9.40771
O14556	Glyceraldehyde-3-phosphate dehydrogenase, testis-specific OS=Homo sapiens OX=9606 GN=GAPDHS PE=1 SV=2 - [G3PT_HUMAN]			0					0					0				9.37506	5.15	2	3			0					0				408	44.4728	8.19189
O95678	Keratin, type II cytoskeletal 75 OS=Homo sapiens OX=9606 GN=KRT75 PE=1 SV=2 - [K2C75_HUMAN]			0					0					0				141.136	13.61	6	44		120.13	8.17	4	39		205.884	15.79	7	63		551	59.524	7.73779
P00558	Phosphoglycerate kinase 1 OS=Homo sapiens OX=9606 GN=PGK1 PE=1 SV=3 - [PGK1_HUMAN]			0					0					0				8.25552	7.67	2	3			0					0				417	44.5861	8.104
P04792	Heat shock protein beta-1 OS=Homo sapiens OX=9606 GN=HSPB1 PE=1 SV=2 - [HSPB1_HUMAN]			0					0					0					0					0				22.4679	22.93	2	6		205	22.7685	6.40479
P08727	Keratin, type I cytoskeletal 19 OS=Homo sapiens OX=9606 GN=KRT19 PE=1 SV=4 - [K1C19_HUMAN]			0					0					0					0				6.73513	6.75	2	2			0				400	44.0791	5.13525
P35612	Beta-adducin OS=Homo sapiens OX=9606 GN=ADD2 PE=1 SV=3 - [ADDB_HUMAN]			0					0					0				12.7363	6.2	3	4			0					0				726	80.8034	5.92236
P62834	Ras-related protein Rap-1A OS=Homo sapiens OX=9606 GN=RAP1A PE=1 SV=1 - [RAP1A_HUMAN]			0					0					0				16.5661	22.83	3	4		16.3271	14.67	2	4		11.0099	14.67	2	3		184	20.9737	6.66846
P69905	Hemoglobin subunit alpha OS=Homo sapiens OX=9606 GN=HBA1 PE=1 SV=2 - [HBA_HUMAN]			0					0					0				11.2044	14.79	2	4			0					0				142	15.2479	8.67529
Q02161	Blood group Rh(D) polypeptide OS=Homo sapiens OX=9606 GN=RHD PE=1 SV=3 - [RHD_HUMAN]			0					0					0				16.5543	9.35	2	5			0					0				417	45.1809	8.49951
Q14CN4	Keratin, type II cytoskeletal 72 OS=Homo sapiens OX=9606 GN=KRT72 PE=1 SV=2 - [K2C72_HUMAN]			0					0					0				15.0754	5.28	2	4		17.0567	5.28	2	5		47.311	7.63	3	15		511	55.8424	6.88818
Q2M2I5	Keratin, type I cytoskeletal 24 OS=Homo sapiens OX=9606 GN=KRT24 PE=1 SV=1 - [K1C24_HUMAN]			0					0					0				4.89961	5.14	2	2		7.80098	5.14	2	3			0				525	55.0534	4.95752
Q92928	Putative Ras-related protein Rab-1C OS=Homo sapiens OX=9606 GN=RAB1C PE=5 SV=2 - [RAB1C_HUMAN]			0					0					0					0					0				13.571	16.42	2	4		201	22.003	5.42725
Q9BYX7	Putative beta-actin-like protein 3 OS=Homo sapiens OX=9606 GN=POTEKP PE=5 SV=1 - [ACTBM_HUMAN]			0					0					0					0				12.3157	9.07	2	3			0				375	41.9888	6.32861
Q9NSB2	Keratin, type II cuticular Hb4 OS=Homo sapiens OX=9606 GN=KRT84 PE=2 SV=2 - [KRT84_HUMAN]			0					0					0					0				6.94103	4.67	2	2			0				600	64.8015	7.56201
Q9UIV8	Serpin B13 OS=Homo sapiens OX=9606 GN=SERPINB13 PE=1 SV=2 - [SPB13_HUMAN]			0					0					0					0				10.3808	9.72	2	3			0				391	44.2482	5.70654
Q9Y4D1	Disheveled-associated activator of morphogenesis 1 OS=Homo sapiens OX=9606 GN=DAAM1 PE=1 SV=2 - [DAAM1_HUMAN]			0					0					0					0				11.7916	4.08	3	4			0				1078	123.396	7.2251

## Sheet: fraction5
Accession	Description		Score R1	Coverage R1	Peptides R1	PSM R1		Score R2	Coverage R2	Peptides R2	PSM R2		Score R3	Coverage R3	Peptides R3	PSM R3		Score R4	Coverage R4	Peptides R4	PSM R4		Score R5	Coverage R5	Peptides R5	PSM R5		Score R6	Coverage R6	Peptides R6	PSM R6		AAs	MW [kDa]	calc. pI
O14556	Glyceraldehyde-3-phosphate dehydrogenase, testis-specific OS=Homo sapiens OX=9606 GN=GAPDHS PE=1 SV=2 - [G3PT_HUMAN]		8.88693	5.15	2	3			0					0					0				10.0658	5.15	2	3			0				408	44.4728	8.19189
O75326	Semaphorin-7A OS=Homo sapiens OX=9606 GN=SEMA7A PE=1 SV=1 - [SEM7A_HUMAN]		34.1463	16.82	6	8		52.5238	18.62	7	13		36.9225	14.11	5	9		24.8935	9.31	4	7		38.8177	15.32	6	10		35.1635	11.41	5	9		666	74.7762	7.63525
O75695	Protein XRP2 OS=Homo sapiens OX=9606 GN=RP2 PE=1 SV=4 - [XRP2_HUMAN]			0				12.8558	8.86	2	4		7.45585	10.57	2	2			0				19.8353	17.43	4	6		13.2251	6.86	2	4		350	39.6155	5.12256
O75955	Flotillin-1 OS=Homo sapiens OX=9606 GN=FLOT1 PE=1 SV=3 - [FLOT1_HUMAN]		248.98	49.18	17	62		376.214	52.69	18	95		274.124	52.22	16	68		275.363	51.99	17	68		234.957	48.95	15	56		399.621	56.21	19	101		427	47.3256	7.48877
O95678	Keratin, type II cytoskeletal 75 OS=Homo sapiens OX=9606 GN=KRT75 PE=1 SV=2 - [K2C75_HUMAN]		74.7195	4.17	2	26		55.2741	4.17	2	17		110.472	8.71	4	35		200.912	15.79	7	64		91.7642	6.9	3	29		171.249	8.71	4	53		551	59.524	7.73779
P01876	Immunoglobulin heavy constant alpha 1 OS=Homo sapiens OX=9606 GN=IGHA1 PE=1 SV=2 - [IGHA1_HUMAN]			0					0				12.2645	15.01	2	3			0					0				20.1379	21.53	3	5		353	37.6306	6.50732
P02533	Keratin, type I cytoskeletal 14 OS=Homo sapiens OX=9606 GN=KRT14 PE=1 SV=4 - [K1C14_HUMAN]		256.097	36.44	12	65		161.908	27.97	9	43		301.645	35.59	12	79		431.786	41.31	13	116		305.013	36.44	11	81		577.397	45.97	16	164		472	51.5294	5.16064
P02538	Keratin, type II cytoskeletal 6A OS=Homo sapiens OX=9606 GN=KRT6A PE=1 SV=3 - [K2C6A_HUMAN]		253.957	23.23	9	77		119.502	18.09	7	35		297.333	24.47	10	89		536.14	36.35	15	157		255.46	28.9	11	77		694.26	33.69	13	193		564	60.0083	8.00146
P02549	Spectrin alpha chain, erythrocytic 1 OS=Homo sapiens OX=9606 GN=SPTA1 PE=1 SV=5 - [SPTA1_HUMAN]		30.1906	4.34	5	9		30.1984	5.08	6	8		33.5808	4.42	6	10		338.015	25.84	40	80		179.808	17.07	24	45		218.301	19.68	29	52		2419	279.842	5.04639
P02724	Glycophorin-A OS=Homo sapiens OX=9606 GN=GYPA PE=1 SV=2 - [GLPA_HUMAN]			0				19.3609	20.67	2	4		18.1168	20.67	2	3		31.9487	20.67	2	6		20.0546	20.67	2	4		26.71	20.67	2	5		150	16.3214	5.46533
P02730	Band 3 anion transport protein OS=Homo sapiens OX=9606 GN=SLC4A1 PE=1 SV=3 - [B3AT_HUMAN]		164.368	26.89	15	46		198.524	31.06	15	53		215.089	32.93	16	61		253.543	32.49	17	70		219.692	32.49	16	63		237.585	27.66	13	66		911	101.727	5.18604
P02768	Serum albumin OS=Homo sapiens OX=9606 GN=ALB PE=1 SV=2 - [ALBU_HUMAN]		10.1843	4.76	2	3		23.2805	8.54	3	6		50.7288	21.02	8	13		67.8475	23.48	9	17		33.8598	16.09	5	8		47.9215	20.85	7	12		609	69.3215	6.27783
P02788	Lactotransferrin OS=Homo sapiens OX=9606 GN=LTF PE=1 SV=6 - [TRFL_HUMAN]		8.74047	3.66	2	3			0					0					0				7.78358	3.66	2	3		17.5251	8.03	3	5		710	78.1319	8.11865
P04264	Keratin, type II cytoskeletal 1 OS=Homo sapiens OX=9606 GN=KRT1 PE=1 SV=6 - [K2C1_HUMAN]		652.796	32.76	22	181		483.352	25.47	14	135		748.958	29.81	18	200		1351.27	44.57	23	358		857.736	36.96	20	229		1813.74	48.14	25	453		644	65.999	8.11865
P04406	Glyceraldehyde-3-phosphate dehydrogenase OS=Homo sapiens OX=9606 GN=GAPDH PE=1 SV=3 - [G3P_HUMAN]		63.9847	30.45	5	15		46.7354	28.36	5	10		97.1063	40.9	7	22		88.4509	26.27	6	21		40.3296	15.52	3	9		64.5262	34.63	6	15		335	36.0304	8.45557
P04899	Guanine nucleotide-binding protein G(i) subunit alpha-2 OS=Homo sapiens OX=9606 GN=GNAI2 PE=1 SV=3 - [GNAI2_HUMAN]		6.1755	8.73	2	2		19.1385	13.8	3	5		6.21991	8.73	2	2		15.3847	12.68	3	4		20.1418	12.68	3	6		11.8829	13.24	3	4		355	40.4251	5.5415
P05089	Arginase-1 OS=Homo sapiens OX=9606 GN=ARG1 PE=1 SV=2 - [ARGI1_HUMAN]		12.8456	14.91	3	4			0				16.6129	14.6	3	5		31.6664	21.12	4	8		10.4509	9.01	2	3		37.587	27.02	5	9		322	34.7133	7.21045
P05787	Keratin, type II cytoskeletal 8 OS=Homo sapiens OX=9606 GN=KRT8 PE=1 SV=7 - [K2C8_HUMAN]		70.4223	9.94	3	23		70.2092	5.38	2	23			0				224.65	7.87	3	73		121.359	5.38	2	40		145.921	5.38	2	47		483	53.6711	5.59229
P06733	Alpha-enolase OS=Homo sapiens OX=9606 GN=ENO1 PE=1 SV=2 - [ENOA_HUMAN]		25.4486	15.21	4	7		10.9817	10.14	3	4		32.2066	24.88	6	10		52.9816	31.11	7	12		52.9272	24.88	7	16		69.1682	41.71	10	18		434	47.1393	7.38623
P07355	Annexin A2 OS=Homo sapiens OX=9606 GN=ANXA2 PE=1 SV=2 - [ANXA2_HUMAN]		39.2581	24.48	5	10		18.5658	14.45	3	4		33.494	24.48	5	9		60.6805	29.79	6	14		51.8593	24.48	5	13		50.0325	29.5	6	12		339	38.5798	7.75244
P08174	Complement decay-accelerating factor OS=Homo sapiens OX=9606 GN=CD55 PE=1 SV=4 - [DAF_HUMAN]			0				13.0578	8.14	2	4			0					0					0				16.7671	12.6	2	4		381	41.3736	7.59131
P08754	Guanine nucleotide-binding protein G(i) subunit alpha OS=Homo sapiens OX=9606 GN=GNAI3 PE=1 SV=3 - [GNAI3_HUMAN]			0				14.9157	8.76	2	4		15.1907	8.76	2	5		10.7741	8.76	2	3		10.161	8.76	2	3		15.4568	8.76	2	4		354	40.5063	5.69385
P08779	Keratin, type I cytoskeletal 16 OS=Homo sapiens OX=9606 GN=KRT16 PE=1 SV=4 - [K1C16_HUMAN]		255.136	38.05	13	66		158.169	31.92	10	40		284.305	31.92	10	73		477.614	40.59	11	123		277.408	34.46	10	70		526.492	43.34	14	138		473	51.2362	5.04639
P11021	Endoplasmic reticulum chaperone BiP OS=Homo sapiens OX=9606 GN=HSPA5 PE=1 SV=2 - [BIP_HUMAN]			0					0				7.73144	4.74	2	3			0					0				14.7278	7.19	3	5		654	72.2884	5.16064
P11142	Heat shock cognate 71 kDa protein OS=Homo sapiens OX=9606 GN=HSPA8 PE=1 SV=1 - [HSP7C_HUMAN]		10.3365	5.26	2	3			0				12.9813	5.26	2	3		36.6737	14.4	5	9			0				31.1292	11.61	4	8		646	70.8542	5.51611
P11166	Solute carrier family 2, facilitated glucose transporter member 1 OS=Homo sapiens OX=9606 GN=SLC2A1 PE=1 SV=2 - [GTR1_HUMAN]		24.6515	6.71	4	7		25.4636	6.71	4	7		21.0547	6.5	3	5		32.1895	6.71	4	9		30.2393	6.5	3	8		29.3225	6.71	4	8		492	54.0485	8.71924
P11171	Protein 4.1 OS=Homo sapiens OX=9606 GN=EPB41 PE=1 SV=4 - [41_HUMAN]		41.3669	11.92	6	10		54.4873	13.19	7	14		51.9317	12.62	7	13		81.4361	18.63	10	23		56.8099	10.88	6	16		119.64	22.11	11	31		864	96.9573	5.57959
P11277	Spectrin beta chain, erythrocytic OS=Homo sapiens OX=9606 GN=SPTB PE=1 SV=5 - [SPTB1_HUMAN]		29.4162	5.19	6	9		40.302	7.25	9	12		30.4041	4.87	6	8		365.941	33.6	44	90		170.065	20.5	26	43		250.772	26.2	35	58		2137	246.316	5.2749
P12035	Keratin, type II cytoskeletal 3 OS=Homo sapiens OX=9606 GN=KRT3 PE=1 SV=3 - [K2C3_HUMAN]		64.8734	5.57	3	24		39.398	7.96	3	13		74.3361	7.96	3	24		115.594	16.72	7	40		56.5848	3.66	2	20		100.376	7.96	3	33		628	64.3776	6.48096
P13639	Elongation factor 2 OS=Homo sapiens OX=9606 GN=EEF2 PE=1 SV=4 - [EF2_HUMAN]		7.24037	4.66	2	2			0				6.55332	5.13	2	2		32.1874	8.62	4	8		14.2051	4.2	2	3		21.3397	4.2	2	4		858	95.277	6.82959
P13645	Keratin, type I cytoskeletal 10 OS=Homo sapiens OX=9606 GN=KRT10 PE=1 SV=6 - [K1C10_HUMAN]		486.487	35.1	14	115		396.064	35.62	14	92		535.548	40.58	16	128		906.307	44.52	19	230		468.336	35.62	14	114		902.171	41.27	17	225		584	58.7917	5.21143
P13646	Keratin, type I cytoskeletal 13 OS=Homo sapiens OX=9606 GN=KRT13 PE=1 SV=4 - [K1C13_HUMAN]		19.7911	10.04	3	5		15.3787	6.11	2	4		39.2737	13.54	4	11		67.7111	8.52	3	20		49.0318	8.52	3	15		80.2063	8.52	3	24		458	49.5574	4.95752
P13647	Keratin, type II cytoskeletal 5 OS=Homo sapiens OX=9606 GN=KRT5 PE=1 SV=3 - [K2C5_HUMAN]		148.316	15.25	7	48		109.37	17.29	7	32		182.376	20.85	10	54		267.286	26.44	11	82		159.004	17.29	7	48		310.679	26.1	13	95		590	62.34	7.73779
P14618	Pyruvate kinase PKM OS=Homo sapiens OX=9606 GN=PKM PE=1 SV=4 - [KPYM_HUMAN]		17.0811	10.92	3	5			0				25.4823	18.27	5	7		33.8758	25.42	7	10		13.7491	11.49	3	4		32.0506	19.02	6	8		531	57.9	7.84033
P14923	Junction plakoglobin OS=Homo sapiens OX=9606 GN=JUP PE=1 SV=3 - [PLAK_HUMAN]		68.7409	23.09	10	18		59.1529	17.58	8	16		117.573	28.86	12	30		119.353	34.63	14	32		77.1754	22.95	11	21		135.858	36.91	16	34		745	81.6927	6.13818
P15924	Desmoplakin OS=Homo sapiens OX=9606 GN=DSP PE=1 SV=3 - [DESP_HUMAN]		96.6841	8.5	14	24		59.5671	6.83	10	15		107.71	10.9	16	27		162.925	11.88	19	38		138.59	11.35	18	33		194.093	15.74	25	48		2871	331.569	6.81494
P16157	Ankyrin-1 OS=Homo sapiens OX=9606 GN=ANK1 PE=1 SV=3 - [ANK1_HUMAN]		53.2541	8.56	9	14		55.1618	10.42	11	16		48.3509	6.7	7	13		194.659	25.89	27	50		121.051	20.36	21	34		109.638	15.68	17	30		1881	206.137	6.01123
P16452	Erythrocyte membrane protein band 4.2 OS=Homo sapiens OX=9606 GN=EPB42 PE=1 SV=3 - [EPB42_HUMAN]		38.1421	19.39	7	10		63.8756	28.8	11	18		50.1378	23.15	10	15		100.181	28.36	14	30		86.8594	28.8	13	25		110.287	30.68	14	34		691	76.9607	8.08936
P17612	cAMP-dependent protein kinase catalytic subunit alpha OS=Homo sapiens OX=9606 GN=PRKACA PE=1 SV=2 - [KAPCA_HUMAN]		11.8847	9.69	2	4			0				9.0474	9.69	2	3		21.9305	16.52	3	5		30.1563	25.64	5	7		23.4609	15.67	3	5		351	40.564	8.79248
P18577	Blood group Rh(CE) polypeptide OS=Homo sapiens OX=9606 GN=RHCE PE=1 SV=2 - [RHCE_HUMAN]		8.19345	8.87	2	3		14.4342	9.11	3	4		13.4124	8.87	2	4		8.48901	8.87	2	3		12.9701	8.87	2	4		13.1493	9.11	3	4		417	45.5303	9.36377
P19012	Keratin, type I cytoskeletal 15 OS=Homo sapiens OX=9606 GN=KRT15 PE=1 SV=3 - [K1C15_HUMAN]		34.3465	8.55	3	10		13.7993	6.14	2	4		44.4188	6.14	2	13		70.2287	8.55	3	21		61.6681	8.55	3	19		91.1134	8.55	3	28		456	49.1811	4.76709
P19013	Keratin, type II cytoskeletal 4 OS=Homo sapiens OX=9606 GN=KRT4 PE=1 SV=5 - [K2C4_HUMAN]		84.8251	9.62	3	27		86.5687	9.62	3	27		94.1671	9.62	3	30		243.094	14.23	5	78		154.079	14.62	5	49		161.15	9.62	3	51		520	56.1093	6.60986
P22303	Acetylcholinesterase OS=Homo sapiens OX=9606 GN=ACHE PE=1 SV=1 - [ACES_HUMAN]		70.6022	30.46	9	17		65.5288	26.38	8	17		53.9907	22.8	7	14		60.1278	22.31	6	14		44.9597	26.22	8	12		47.555	15.64	6	12		614	67.7533	6.29053
P25311	Zinc-alpha-2-glycoprotein OS=Homo sapiens OX=9606 GN=AZGP1 PE=1 SV=2 - [ZA2G_HUMAN]		7.64247	9.4	2	3			0					0				9.608	9.4	2	3			0				4.94164	9.4	2	2		298	34.2371	6.04932
P27105	Erythrocyte band 7 integral membrane protein OS=Homo sapiens OX=9606 GN=STOM PE=1 SV=3 - [STOM_HUMAN]		122.007	44.79	7	35		115.805	44.79	7	34		118.133	44.79	7	32		171.76	53.13	10	53		147.299	44.79	7	40		181.513	56.6	10	53		288	31.7107	7.88428
P29508	Serpin B3 OS=Homo sapiens OX=9606 GN=SERPINB3 PE=1 SV=2 - [SPB3_HUMAN]		8.0058	7.18	2	3		18.0116	17.95	4	6		27.0564	22.82	6	9		36.8519	16.15	5	10		25.3357	12.56	4	7		16.7519	12.31	3	4		390	44.5365	6.81494
P29972	Aquaporin-1 OS=Homo sapiens OX=9606 GN=AQP1 PE=1 SV=3 - [AQP1_HUMAN]		95.0648	19.7	2	19		50.8238	19.7	2	10		72.0483	19.7	2	15		70.5935	19.7	2	13		42.7379	19.7	2	8		66.328	19.7	2	13		269	28.5081	7.41553
P32119	Peroxiredoxin-2 OS=Homo sapiens OX=9606 GN=PRDX2 PE=1 SV=5 - [PRDX2_HUMAN]		13.7651	9.09	2	5			0				9.39384	9.09	2	3		21.3428	9.09	2	6		9.04255	9.09	2	3			0				198	21.8782	5.97314
P35527	Keratin, type I cytoskeletal 9 OS=Homo sapiens OX=9606 GN=KRT9 PE=1 SV=3 - [K1C9_HUMAN]		836.191	42.38	20	185		688.001	41.09	17	149		1025.89	43.98	23	229		2423.22	56.66	26	509		872.231	41.73	19	194		2665.6	56.66	27	561		623	62.0268	5.23682
P35611	Alpha-adducin OS=Homo sapiens OX=9606 GN=ADD1 PE=1 SV=2 - [ADDA_HUMAN]		11.544	4.61	2	3		19.3623	4.61	2	5		13.4268	6.11	2	4		36.4847	13.3	5	9		18.5657	6.38	3	5		27.817	12.89	5	8		737	80.9047	5.8335
P35908	Keratin, type II cytoskeletal 2 epidermal OS=Homo sapiens OX=9606 GN=KRT2 PE=1 SV=2 - [K22E_HUMAN]		308.351	46.95	18	82		226.167	44.76	16	55		348.381	46.17	17	91		391.285	48.83	18	109		256.392	38.65	13	65		483.323	45.54	17	133		639	65.3932	8.00146
P47929	Galectin-7 OS=Homo sapiens OX=9606 GN=LGALS7 PE=1 SV=2 - [LEG7_HUMAN]			0				15.63	38.24	3	4		18.6721	38.24	3	5			0				10.9115	22.06	2	3		16.2214	22.06	2	4		136	15.0658	7.62061
P48668	Keratin, type II cytoskeletal 6C OS=Homo sapiens OX=9606 GN=KRT6C PE=1 SV=3 - [K2C6C_HUMAN]		250.408	21.45	8	75		120.214	16.31	6	34		303.867	25.35	10	90		515.702	34.75	13	149		244.29	27.13	10	73		688.627	33.69	13	191		564	59.9883	8.00146
P58107	Epiplakin OS=Homo sapiens OX=9606 GN=EPPK1 PE=1 SV=3 - [EPIPL_HUMAN]		14.6609	4.38	2	4			0					0					0					0				14.1304	2.14	2	4		5088	555.316	5.61768
P60709	Actin, cytoplasmic 1 OS=Homo sapiens OX=9606 GN=ACTB PE=1 SV=1 - [ACTB_HUMAN]		53.4915	30.4	6	12		38.6197	25.33	4	8		49.3717	31.73	6	10		103.427	37.07	8	22		48.6822	30.4	6	11		107.122	42.93	9	26		375	41.7097	5.47803
P61626	Lysozyme C OS=Homo sapiens OX=9606 GN=LYZ PE=1 SV=1 - [LYSC_HUMAN]		22.5863	35.14	3	6		9.01264	16.22	2	3		19.9502	35.14	3	6		11.3279	27.03	2	3		6.99595	27.03	2	2		32.8708	35.14	3	9		148	16.5263	9.15869
P62873	Guanine nucleotide-binding protein G(I)/G(S)/G(T) subunit beta-1 OS=Homo sapiens OX=9606 GN=GNB1 PE=1 SV=3 - [GBB1_HUMAN]		15.6036	15.59	3	4		18.502	16.18	3	5			0				21.4705	21.18	4	5		13.1821	16.18	3	4		24.2508	15.59	3	6		340	37.353	5.99854
P62879	Guanine nucleotide-binding protein G(I)/G(S)/G(T) subunit beta-2 OS=Homo sapiens OX=9606 GN=GNB2 PE=1 SV=3 - [GBB2_HUMAN]		9.63442	10.29	2	3		13.6969	15.59	3	4			0				9.61932	8.82	2	3			0				15.7817	15.88	3	5		340	37.3071	5.99854
P63092	Guanine nucleotide-binding protein G(s) subunit alpha isoforms short OS=Homo sapiens OX=9606 GN=GNAS PE=1 SV=1 - [GNAS2_HUMAN]		14.6562	9.64	2	4		15.3946	9.64	2	4		17.9003	9.64	2	4		17.6003	12.69	3	5		14.6339	9.64	2	4		26.338	12.69	4	6		394	45.6359	5.8208
P63241	Eukaryotic translation initiation factor 5A-1 OS=Homo sapiens OX=9606 GN=EIF5A PE=1 SV=2 - [IF5A1_HUMAN]			0				7.24525	23.38	2	3			0					0					0				6.17028	23.38	2	2		154	16.8214	5.23682
P63267	Actin, gamma-enteric smooth muscle OS=Homo sapiens OX=9606 GN=ACTG2 PE=1 SV=1 - [ACTH_HUMAN]		17.2509	8.51	2	5		22.6626	8.51	2	6		16.0325	8.51	2	4		14.6045	8.51	2	4		21.1748	8.51	2	6		38.8086	10.64	3	11		376	41.8498	5.47803
P68871	Hemoglobin subunit beta OS=Homo sapiens OX=9606 GN=HBB PE=1 SV=2 - [HBB_HUMAN]			0				8.19177	31.29	3	3			0				15.2858	30.61	3	5		24.3421	24.49	3	6			0				147	15.9883	7.28369
P69905	Hemoglobin subunit alpha OS=Homo sapiens OX=9606 GN=HBA1 PE=1 SV=2 - [HBA_HUMAN]			0				8.53705	19.72	2	3			0				8.08503	14.79	2	3		14.3381	26.06	3	5		6.11629	19.72	2	2		142	15.2479	8.67529
Q00013	55 kDa erythrocyte membrane protein OS=Homo sapiens OX=9606 GN=MPP1 PE=1 SV=2 - [EM55_HUMAN]		43.1994	20.82	7	12		83.4721	25.32	9	20		55.4305	30.47	9	16		33.957	26.82	7	10		49.048	23.39	7	13		54.6061	24.25	7	14		466	52.2636	7.37158
Q01469	Fatty acid-binding protein 5 OS=Homo sapiens OX=9606 GN=FABP5 PE=1 SV=3 - [FABP5_HUMAN]		33.2683	41.48	4	9		16.7194	41.48	3	5		22.8928	41.48	3	7		32.2502	45.19	4	9		20.1617	31.11	4	6		48.9839	45.93	6	12		135	15.1546	7.00537
Q02413	Desmoglein-1 OS=Homo sapiens OX=9606 GN=DSG1 PE=1 SV=2 - [DSG1_HUMAN]		50.9769	10.58	6	12		35.7686	7.53	4	10		78.7983	13.16	8	19		70.3856	12.01	7	17		67.5754	15.73	9	18		93.2534	16.11	10	24		1049	113.676	5.03369
Q04695	Keratin, type I cytoskeletal 17 OS=Homo sapiens OX=9606 GN=KRT17 PE=1 SV=2 - [K1C17_HUMAN]		162.867	31.71	10	43		118.77	25.69	8	31		162.508	28.7	9	41		275.786	37.73	12	74		173.255	33.56	11	46		317.847	38.66	13	84		432	48.076	5.021
Q08188	Protein-glutamine gamma-glutamyltransferase E OS=Homo sapiens OX=9606 GN=TGM3 PE=1 SV=4 - [TGM3_HUMAN]			0					0				22.3676	10.1	4	6		28.054	10.39	4	6			0				36.5938	15.58	6	9		693	76.5836	5.85889
Q08554	Desmocollin-1 OS=Homo sapiens OX=9606 GN=DSC1 PE=1 SV=2 - [DSC1_HUMAN]		9.64448	3.47	2	3			0					0					0					0				25.0965	6.94	4	6		894	99.9238	5.42725
Q13867	Bleomycin hydrolase OS=Homo sapiens OX=9606 GN=BLMH PE=1 SV=1 - [BLMH_HUMAN]		8.604	7.91	2	3			0					0					0					0				11.7017	8.57	2	3		455	52.528	6.26514
Q14254	Flotillin-2 OS=Homo sapiens OX=9606 GN=FLOT2 PE=1 SV=2 - [FLOT2_HUMAN]		156.183	54.44	17	44		213.85	55.61	19	63		114.015	38.55	13	31		141.385	41.36	14	38		152.407	48.6	16	41		189.584	45.33	16	53		428	47.0347	5.24951
Q14CN4	Keratin, type II cytoskeletal 72 OS=Homo sapiens OX=9606 GN=KRT72 PE=1 SV=2 - [K2C72_HUMAN]			0					0				17.5837	7.63	3	5			0				12.2149	7.63	3	4		50.5094	5.28	2	16		511	55.8424	6.88818
Q6KB66	Keratin, type II cytoskeletal 80 OS=Homo sapiens OX=9606 GN=KRT80 PE=1 SV=2 - [K2C80_HUMAN]		68.2245	5.53	2	23		70.2858	10.84	3	23		82.3511	7.74	2	27		239.041	13.72	4	77		122.829	5.53	2	41		157.683	13.72	4	50		452	50.4938	5.66846
Q6S8J3	POTE ankyrin domain family member E OS=Homo sapiens OX=9606 GN=POTEE PE=2 SV=3 - [POTEE_HUMAN]		15.504	3.16	2	5		10.4489	3.16	2	3		25.4567	5.3	3	7		29.9072	5.49	4	7		15.6613	3.16	2	5		25.5516	3.63	2	6		1075	121.286	6.20166
Q7Z794	Keratin, type II cytoskeletal 1b OS=Homo sapiens OX=9606 GN=KRT77 PE=1 SV=3 - [K2C1B_HUMAN]		26.274	6.06	3	9			0				32.287	3.98	2	11			0				29.0176	3.98	2	11		15.2329	4.15	2	6		578	61.8635	5.98584
Q8N1N4	Keratin, type II cytoskeletal 78 OS=Homo sapiens OX=9606 GN=KRT78 PE=1 SV=2 - [K2C78_HUMAN]		10.2812	4.42	2	3		19.0235	7.69	2	4		37.4049	17.5	6	10		44.7903	20.19	6	11		31.1101	16.73	6	9		61.2423	25	8	14		520	56.8305	6.02393
Q93070	Ecto-ADP-ribosyltransferase 4 OS=Homo sapiens OX=9606 GN=ART4 PE=2 SV=2 - [NAR4_HUMAN]			0				23.3877	14.33	3	7		21.9949	14.33	4	6		23.6995	14.33	4	6		23.4612	14.33	4	7		16.2261	13.69	3	5		314	35.8545	9.21729
Q96DA0	Zymogen granule protein 16 homolog B OS=Homo sapiens OX=9606 GN=ZG16B PE=1 SV=3 - [ZG16B_HUMAN]			0				5.72545	12.5	2	2			0				14.0399	17.79	2	4			0				6.73766	17.79	2	2		208	22.7246	7.38623
Q96P63	Serpin B12 OS=Homo sapiens OX=9606 GN=SERPINB12 PE=1 SV=1 - [SPB12_HUMAN]		9.11802	10.86	3	3			0				9.24154	7.9	2	3		5.20725	9.63	2	2			0					0				405	46.2471	5.52881
Q96QA5	Gasdermin-A OS=Homo sapiens OX=9606 GN=GSDMA PE=1 SV=4 - [GSDMA_HUMAN]			0					0				8.25164	7.87	2	3		24.5056	13.26	5	7			0				11.6894	7.87	2	4		445	49.3338	5.2876
Q9NRQ2	Phospholipid scramblase 4 OS=Homo sapiens OX=9606 GN=PLSCR4 PE=1 SV=2 - [PLS4_HUMAN]		7.2909	11.55	2	2			0				11.2273	9.73	2	3		11.3116	9.73	2	3		10.0573	9.73	2	3		9.95773	9.73	2	3		329	36.9806	5.8208
A6NIZ1	Ras-related protein Rap-1b-like protein OS=Homo sapiens OX=9606 PE=2 SV=1 - [RP1BL_HUMAN]			0				16.0278	14.67	2	4			0					0					0					0				184	20.9116	5.47803
O15484	Calpain-5 OS=Homo sapiens OX=9606 GN=CAPN5 PE=1 SV=2 - [CAN5_HUMAN]			0				6.04066	4.38	2	2			0					0					0					0				640	73.1227	7.63525
O94919	Endonuclease domain-containing 1 protein OS=Homo sapiens OX=9606 GN=ENDOD1 PE=1 SV=2 - [ENDD1_HUMAN]			0				9.54912	11.8	3	3			0					0					0					0				500	54.9813	5.70654
P0CG04	Immunoglobulin lambda constant 1 OS=Homo sapiens OX=9606 GN=IGLC1 PE=1 SV=1 - [IGLC1_HUMAN]			0					0				11.9979	33.02	2	3			0					0					0				106	11.3406	7.86963
P10644	cAMP-dependent protein kinase type I-alpha regulatory subunit OS=Homo sapiens OX=9606 GN=PRKAR1A PE=1 SV=1 - [KAP0_HUMAN]			0				11.1136	7.61	2	3			0					0					0					0				381	42.955	5.35107
P23276	Kell blood group glycoprotein OS=Homo sapiens OX=9606 GN=KEL PE=1 SV=2 - [KELL_HUMAN]			0				12.5739	5.46	2	3			0					0					0					0				732	82.7709	7.89893
P61225	Ras-related protein Rap-2b OS=Homo sapiens OX=9606 GN=RAP2B PE=1 SV=1 - [RAP2B_HUMAN]			0				20.3633	22.4	3	6		11.6899	13.66	2	3			0					0					0				183	20.4912	4.80518
P63000	Ras-related C3 botulinum toxin substrate 1 OS=Homo sapiens OX=9606 GN=RAC1 PE=1 SV=1 - [RAC1_HUMAN]			0				6.89993	7.81	2	3		5.96167	22.4	2	2			0					0					0				192	21.4362	8.49951
Q14574	Desmocollin-3 OS=Homo sapiens OX=9606 GN=DSC3 PE=1 SV=3 - [DSC3_HUMAN]		17.7681	4.24	2	4			0				18.8175	4.24	2	4			0					0					0				896	99.9063	6.1001
Q2M2I5	Keratin, type I cytoskeletal 24 OS=Homo sapiens OX=9606 GN=KRT24 PE=1 SV=1 - [K1C24_HUMAN]			0					0				5.1121	5.14	2	2			0					0					0				525	55.0534	4.95752
Q86Y46	Keratin, type II cytoskeletal 73 OS=Homo sapiens OX=9606 GN=KRT73 PE=1 SV=1 - [K2C73_HUMAN]		17.3043	4.44	2	5			0				7.94927	6.48	3	3			0					0					0				540	58.8867	7.2251
O43548	Protein-glutamine gamma-glutamyltransferase 5 OS=Homo sapiens OX=9606 GN=TGM5 PE=1 SV=4 - [TGM5_HUMAN]			0					0					0					0					0				7.03636	7.78	2	2		720	80.7265	6.44287
P00491	Purine nucleoside phosphorylase OS=Homo sapiens OX=9606 GN=PNP PE=1 SV=2 - [PNPH_HUMAN]			0					0					0					0					0				5.23631	12.11	2	2		289	32.0972	6.94678
P01857	Immunoglobulin heavy constant gamma 1 OS=Homo sapiens OX=9606 GN=IGHG1 PE=1 SV=1 - [IGHG1_HUMAN]			0					0					0				9.74139	10.91	2	3			0					0				330	36.0832	8.19189
P04040	Catalase OS=Homo sapiens OX=9606 GN=CAT PE=1 SV=3 - [CATA_HUMAN]			0					0					0					0					0				11.3547	5.88	2	3		527	59.7188	7.38623
P04259	Keratin, type II cytoskeletal 6B OS=Homo sapiens OX=9606 GN=KRT6B PE=1 SV=5 - [K2C6B_HUMAN]			0					0					0				525.672	32.8	13	152		262.158	25.89	10	79		698.511	33.69	13	193		564	60.0303	8.00146
P04792	Heat shock protein beta-1 OS=Homo sapiens OX=9606 GN=HSPB1 PE=1 SV=2 - [HSPB1_HUMAN]			0					0					0					0					0				21.6725	31.22	3	6		205	22.7685	6.40479
P07339	Cathepsin D OS=Homo sapiens OX=9606 GN=CTSD PE=1 SV=1 - [CATD_HUMAN]			0					0					0				13.6991	11.17	3	4			0				12.5807	7.28	2	3		412	44.5236	6.53662
P0DOY2	Immunoglobulin lambda constant 2 OS=Homo sapiens OX=9606 GN=IGLC2 PE=1 SV=1 - [IGLC2_HUMAN]			0					0					0					0					0				10.4025	36.79	2	3		106	11.2865	7.23975
P12273	Prolactin-inducible protein OS=Homo sapiens OX=9606 GN=PIP PE=1 SV=1 - [PIP_HUMAN]			0					0					0					0					0				13.024	29.45	3	4		146	16.5618	8.04541
P28289	Tropomodulin-1 OS=Homo sapiens OX=9606 GN=TMOD1 PE=1 SV=1 - [TMOD1_HUMAN]			0					0					0				43.7653	29.81	6	11		6.80588	8.36	2	2		25.9229	17.83	4	7		359	40.5439	5.09717
P31944	Caspase-14 OS=Homo sapiens OX=9606 GN=CASP14 PE=1 SV=2 - [CASPE_HUMAN]			0					0					0				10.7473	10.74	2	3			0					0				242	27.662	5.57959
P35612	Beta-adducin OS=Homo sapiens OX=9606 GN=ADD2 PE=1 SV=3 - [ADDB_HUMAN]			0					0					0					0					0				11.1775	6.61	2	3		726	80.8034	5.92236
P35613	Basigin OS=Homo sapiens OX=9606 GN=BSG PE=1 SV=2 - [BASI_HUMAN]			0					0					0					0					0				13.0617	8.31	2	3		385	42.1741	5.65576
P48594	Serpin B4 OS=Homo sapiens OX=9606 GN=SERPINB4 PE=1 SV=2 - [SPB4_HUMAN]			0					0					0				27.5591	12.82	4	8		15.3084	7.69	3	5			0				390	44.8255	6.21436
P50395	Rab GDP dissociation inhibitor beta OS=Homo sapiens OX=9606 GN=GDI2 PE=1 SV=2 - [GDIB_HUMAN]			0					0					0				24.0689	11.01	3	6		7.20146	8.54	2	2		20.9927	11.01	3	6		445	50.6309	6.46826
P60174	Triosephosphate isomerase OS=Homo sapiens OX=9606 GN=TPI1 PE=1 SV=3 - [TPIS_HUMAN]			0					0					0					0					0				8.9075	12.24	2	2		286	30.7717	5.92236
Q01546	Keratin, type II cytoskeletal 2 oral OS=Homo sapiens OX=9606 GN=KRT76 PE=1 SV=2 - [K22O_HUMAN]			0					0					0				99.0458	9.72	4	35			0				94.8979	5.96	2	32		638	65.8001	8.11865
Q53RT3	Retroviral-like aspartic protease 1 OS=Homo sapiens OX=9606 GN=ASPRV1 PE=1 SV=1 - [APRV1_HUMAN]			0					0					0					0					0				18.4536	14.29	2	4		343	36.9681	5.43994
Q562R1	Beta-actin-like protein 2 OS=Homo sapiens OX=9606 GN=ACTBL2 PE=1 SV=2 - [ACTBL_HUMAN]			0					0					0				9.90039	9.04	2	3			0				17.0104	6.38	2	5		376	41.976	5.59229
Q6ZVX7	F-box only protein 50 OS=Homo sapiens OX=9606 GN=NCCRP1 PE=1 SV=1 - [FBX50_HUMAN]			0					0					0					0					0				11.2551	15.27	2	3		275	30.8279	6.62451
Q92820	Gamma-glutamyl hydrolase OS=Homo sapiens OX=9606 GN=GGH PE=1 SV=2 - [GGH_HUMAN]			0					0					0				5.97045	11.95	2	2			0					0				318	35.9412	7.10791
Q96PL5	Erythroid membrane-associated protein OS=Homo sapiens OX=9606 GN=ERMAP PE=1 SV=1 - [ERMAP_HUMAN]			0					0					0				7.86931	9.05	2	2			0				9.52123	7.79	2	3		475	52.5716	8.47021
Q9C075	Keratin, type I cytoskeletal 23 OS=Homo sapiens OX=9606 GN=KRT23 PE=1 SV=2 - [K1C23_HUMAN]			0					0					0					0					0				18.5081	9.24	2	4		422	48.1012	6.53662
Q9NSB2	Keratin, type II cuticular Hb4 OS=Homo sapiens OX=9606 GN=KRT84 PE=2 SV=2 - [KRT84_HUMAN]			0					0					0					0				6.27732	4.67	2	2			0				600	64.8015	7.56201
Q9Y4D1	Disheveled-associated activator of morphogenesis 1 OS=Homo sapiens OX=9606 GN=DAAM1 PE=1 SV=2 - [DAAM1_HUMAN]			0					0					0				7.88109	2.69	2	3		13.5075	3.34	3	5			0				1078	123.396	7.2251

## Sheet: fraction6
Accession	Description		Score R1	Coverage R1	Peptides R1	PSM R1		Score R2	Coverage R2	Peptides R2	PSM R2		Score R3	Coverage R3	Peptides R3	PSM R3		Score R4	Coverage R4	Peptides R4	PSM R4		Score R5	Coverage R5	Peptides R5	PSM R5		Score R6	Coverage R6	Peptides R6	PSM R6		AAs	MW [kDa]	calc. pI
O75326	Semaphorin-7A OS=Homo sapiens OX=9606 GN=SEMA7A PE=1 SV=1 - [SEM7A_HUMAN]		17.0122	9.46	3	5		40.7056	15.47	5	10			0				8.68467	6.61	3	3		12.1226	7.06	3	4		8.15541	3.9	2	3		666	74.7762	7.63525
O75695	Protein XRP2 OS=Homo sapiens OX=9606 GN=RP2 PE=1 SV=4 - [XRP2_HUMAN]		5.68273	7.43	2	2		16.3655	13.43	3	5			0					0					0				9.34696	8.57	2	3		350	39.6155	5.12256
O75955	Flotillin-1 OS=Homo sapiens OX=9606 GN=FLOT1 PE=1 SV=3 - [FLOT1_HUMAN]		199.21	52.22	17	49		233.126	52.22	16	58		154.137	46.14	14	40		151.97	38.64	12	38		181.766	51.99	17	44		156.091	49.41	16	39		427	47.3256	7.48877
O95678	Keratin, type II cytoskeletal 75 OS=Homo sapiens OX=9606 GN=KRT75 PE=1 SV=2 - [K2C75_HUMAN]		76.9361	10.89	5	26		55.349	6.9	3	18		129.875	11.62	6	43		97.7057	9.07	4	31		123.033	8.71	4	38		69.4516	8.71	4	22		551	59.524	7.73779
P01876	Immunoglobulin heavy constant alpha 1 OS=Homo sapiens OX=9606 GN=IGHA1 PE=1 SV=2 - [IGHA1_HUMAN]		15.217	13.31	2	4		18.4834	19.26	3	4			0					0				15.1838	15.58	2	4			0				353	37.6306	6.50732
P02533	Keratin, type I cytoskeletal 14 OS=Homo sapiens OX=9606 GN=KRT14 PE=1 SV=4 - [K1C14_HUMAN]		214.967	30.93	10	57		150.782	32.84	10	42		371.532	39.83	14	98		243.02	36.02	11	61		420.339	48.31	17	115		297.007	38.14	12	79		472	51.5294	5.16064
P02538	Keratin, type II cytoskeletal 6A OS=Homo sapiens OX=9606 GN=KRT6A PE=1 SV=3 - [K2C6A_HUMAN]		214.168	27.13	11	65		126.879	18.09	7	37		745.152	32.62	14	208		378.816	25.35	10	112		376.336	31.74	13	109		236.54	31.56	12	69		564	60.0083	8.00146
P02549	Spectrin alpha chain, erythrocytic 1 OS=Homo sapiens OX=9606 GN=SPTA1 PE=1 SV=5 - [SPTA1_HUMAN]		375.618	30.14	49	91		266.73	21.66	36	66		329.974	25.42	40	84		229.696	19.97	30	58		379.002	26.91	43	92		583.296	33.73	61	140		2419	279.842	5.04639
P02730	Band 3 anion transport protein OS=Homo sapiens OX=9606 GN=SLC4A1 PE=1 SV=3 - [B3AT_HUMAN]		180.641	26.67	15	53		210.733	31.06	15	59		237.365	27.77	15	68		154.746	23.82	13	42		231.828	30.74	17	64		169.168	26.34	14	48		911	101.727	5.18604
P02768	Serum albumin OS=Homo sapiens OX=9606 GN=ALB PE=1 SV=2 - [ALBU_HUMAN]		18.7442	11.99	4	5		23.6603	18.39	6	7		35.791	13.96	5	9			0				101.82	25.78	10	25		30.8413	14.12	4	7		609	69.3215	6.27783
P02788	Lactotransferrin OS=Homo sapiens OX=9606 GN=LTF PE=1 SV=6 - [TRFL_HUMAN]			0				4.90111	3.38	2	2			0					0				18.6069	10.14	4	5			0				710	78.1319	8.11865
P04040	Catalase OS=Homo sapiens OX=9606 GN=CAT PE=1 SV=3 - [CATA_HUMAN]		6.63309	6.45	2	2			0					0					0				9.95735	6.45	2	3			0				527	59.7188	7.38623
P04264	Keratin, type II cytoskeletal 1 OS=Homo sapiens OX=9606 GN=KRT1 PE=1 SV=6 - [K2C1_HUMAN]		726.659	26.86	17	198		535.864	30.43	18	148		548.852	29.66	16	152		544.394	33.07	16	148		1556.45	47.67	26	390		747.176	31.83	19	196		644	65.999	8.11865
P04406	Glyceraldehyde-3-phosphate dehydrogenase OS=Homo sapiens OX=9606 GN=GAPDH PE=1 SV=3 - [G3P_HUMAN]		67.141	30.45	5	14		76.571	36.72	6	17		131.44	45.97	8	30		71.5808	30.45	5	16		96.8446	32.54	7	23		52.232	26.27	5	11		335	36.0304	8.45557
P04792	Heat shock protein beta-1 OS=Homo sapiens OX=9606 GN=HSPB1 PE=1 SV=2 - [HSPB1_HUMAN]			0					0				22.0642	31.22	3	6			0				9.78221	31.22	3	3		7.15868	22.93	2	2		205	22.7685	6.40479
P04899	Guanine nucleotide-binding protein G(i) subunit alpha-2 OS=Homo sapiens OX=9606 GN=GNAI2 PE=1 SV=3 - [GNAI2_HUMAN]			0				5.84978	8.73	2	2			0					0					0				6.12698	8.45	2	2		355	40.4251	5.5415
P05089	Arginase-1 OS=Homo sapiens OX=9606 GN=ARG1 PE=1 SV=2 - [ARGI1_HUMAN]		11.6794	17.39	3	3		9.55263	16.46	3	3			0				30.9414	16.77	4	7		44.8493	26.71	6	11		15.0589	14.91	3	4		322	34.7133	7.21045
P05787	Keratin, type II cytoskeletal 8 OS=Homo sapiens OX=9606 GN=KRT8 PE=1 SV=7 - [K2C8_HUMAN]		83.008	7.87	3	27			0				84.598	9.11	3	28			0				140.148	5.38	2	45		86.5316	5.38	2	29		483	53.6711	5.59229
P06733	Alpha-enolase OS=Homo sapiens OX=9606 GN=ENO1 PE=1 SV=2 - [ENOA_HUMAN]		26.6843	20.51	5	9		9.93861	10.14	3	3		15.7706	9.91	3	5		24.5187	18.43	5	8		43.8367	28.34	7	12		20.39	10.14	3	6		434	47.1393	7.38623
P07355	Annexin A2 OS=Homo sapiens OX=9606 GN=ANXA2 PE=1 SV=2 - [ANXA2_HUMAN]		15.7726	9.14	2	4		21.329	16.22	3	5		48.52	24.48	5	11		43.3635	29.79	6	11		60.7047	29.5	6	14		49.2916	24.48	5	12		339	38.5798	7.75244
P08779	Keratin, type I cytoskeletal 16 OS=Homo sapiens OX=9606 GN=KRT16 PE=1 SV=4 - [K1C16_HUMAN]		232.589	31.92	10	61		160.998	29.81	8	40		417.855	39.75	14	110		232.963	37.21	11	57		341.234	47.57	17	89		307.589	44.19	15	84		473	51.2362	5.04639
P11142	Heat shock cognate 71 kDa protein OS=Homo sapiens OX=9606 GN=HSPA8 PE=1 SV=1 - [HSP7C_HUMAN]		10.4897	5.57	2	3			0				32.2988	14.09	5	9		32.3738	12.07	5	10		31.3452	11.61	4	8		24.5427	10.99	4	7		646	70.8542	5.51611
P11166	Solute carrier family 2, facilitated glucose transporter member 1 OS=Homo sapiens OX=9606 GN=SLC2A1 PE=1 SV=2 - [GTR1_HUMAN]		26.1783	9.96	4	7		21.9779	6.71	4	6		22.7802	6.5	3	6		13.3651	6.71	3	4		34.0509	6.71	4	10		11.5497	6.5	3	3		492	54.0485	8.71924
P11171	Protein 4.1 OS=Homo sapiens OX=9606 GN=EPB41 PE=1 SV=4 - [41_HUMAN]		137.524	20.25	11	37		147.327	20.37	12	38		184.335	28.24	13	48		218.468	26.74	14	58		204.11	25.81	16	52		199.005	27.78	18	50		864	96.9573	5.57959
P11277	Spectrin beta chain, erythrocytic OS=Homo sapiens OX=9606 GN=SPTB PE=1 SV=5 - [SPTB1_HUMAN]		409.727	34.35	46	105		322.377	29.15	40	81		350.026	29.76	41	89		300.972	24.99	35	72		498.888	34.44	47	123		625.494	38.47	54	157		2137	246.316	5.2749
P12035	Keratin, type II cytoskeletal 3 OS=Homo sapiens OX=9606 GN=KRT3 PE=1 SV=3 - [K2C3_HUMAN]		48.8991	11.31	5	17		35.4944	3.66	2	12		79.9764	8.12	4	27		95.7961	11.31	5	32		66.8767	9.55	4	22		45.5929	3.66	2	15		628	64.3776	6.48096
P13639	Elongation factor 2 OS=Homo sapiens OX=9606 GN=EEF2 PE=1 SV=4 - [EF2_HUMAN]			0					0				16.252	6.99	3	4		15.5766	7.34	3	4		17.7469	6.99	3	4		13.354	4.2	2	3		858	95.277	6.82959
P13645	Keratin, type I cytoskeletal 10 OS=Homo sapiens OX=9606 GN=KRT10 PE=1 SV=6 - [K1C10_HUMAN]		423.424	37.67	14	102		423.776	33.22	12	101		361.416	35.62	14	85		413.511	36.3	14	96		763.259	40.24	17	191		536.45	44.52	18	132		584	58.7917	5.21143
P13647	Keratin, type II cytoskeletal 5 OS=Homo sapiens OX=9606 GN=KRT5 PE=1 SV=3 - [K2C5_HUMAN]		124.056	23.9	11	39		105.82	17.29	7	32		183.367	17.46	8	58		152.25	14.75	6	46		211.308	24.58	10	65		132.344	22.88	9	41		590	62.34	7.73779
P14618	Pyruvate kinase PKM OS=Homo sapiens OX=9606 GN=PKM PE=1 SV=4 - [KPYM_HUMAN]			0					0				10.9397	7.34	2	3		12.318	6.59	2	3		26.8528	12.99	4	8		7.16158	6.59	2	2		531	57.9	7.84033
P14923	Junction plakoglobin OS=Homo sapiens OX=9606 GN=JUP PE=1 SV=3 - [PLAK_HUMAN]		60.8036	24.7	11	17		58.8067	24.03	11	17		60.7941	23.49	10	18		104.903	28.59	12	27		123.864	35.17	15	31		91.3758	32.35	14	24		745	81.6927	6.13818
P15924	Desmoplakin OS=Homo sapiens OX=9606 GN=DSP PE=1 SV=3 - [DESP_HUMAN]		87.2991	9.51	15	23		58.0784	7.28	11	16		87.7589	8.85	14	23		101.588	7.7	12	24		149.364	12.05	18	35		103.355	8.22	13	26		2871	331.569	6.81494
P16157	Ankyrin-1 OS=Homo sapiens OX=9606 GN=ANK1 PE=1 SV=3 - [ANK1_HUMAN]		213.705	29.35	30	57		136.675	22.81	24	39		173.698	22.28	24	51		108.017	17.07	18	30		231.221	28.6	30	59		254.022	30.36	31	66		1881	206.137	6.01123
P16452	Erythrocyte membrane protein band 4.2 OS=Homo sapiens OX=9606 GN=EPB42 PE=1 SV=3 - [EPB42_HUMAN]		68.281	28.51	11	19		53.5771	19.25	8	15		82.571	27.06	11	22		49.005	19.54	8	15		110.909	30.97	14	32		79.8269	25.33	13	23		691	76.9607	8.08936
P17612	cAMP-dependent protein kinase catalytic subunit alpha OS=Homo sapiens OX=9606 GN=PRKACA PE=1 SV=2 - [KAPCA_HUMAN]			0				12.6856	16.52	3	3			0				9.73045	9.12	2	3		10.0962	8.83	2	4		11.6096	13.96	3	3		351	40.564	8.79248
P18577	Blood group Rh(CE) polypeptide OS=Homo sapiens OX=9606 GN=RHCE PE=1 SV=2 - [RHCE_HUMAN]		12.3683	8.87	2	4		12.9598	8.87	2	4		16.5136	9.11	3	5		23.5005	9.11	3	6		11.723	8.87	2	4		19.5235	11.03	4	6		417	45.5303	9.36377
P19012	Keratin, type I cytoskeletal 15 OS=Homo sapiens OX=9606 GN=KRT15 PE=1 SV=3 - [K1C15_HUMAN]		32.7277	6.14	2	10		21.7768	6.14	2	7		53.5948	8.55	3	16		35.5486	6.14	2	10		85.0346	8.55	3	25		61.7375	8.55	3	19		456	49.1811	4.76709
P19013	Keratin, type II cytoskeletal 4 OS=Homo sapiens OX=9606 GN=KRT4 PE=1 SV=5 - [K2C4_HUMAN]		96.5156	9.62	3	30		84.7157	9.62	3	26		193.379	12.31	4	63		96.0609	9.62	3	29		174.255	11.92	4	54		99.6541	12.5	4	33		520	56.1093	6.60986
P22303	Acetylcholinesterase OS=Homo sapiens OX=9606 GN=ACHE PE=1 SV=1 - [ACES_HUMAN]		13.2621	10.42	3	4		21.7684	19.87	5	6		23.2105	13.03	3	6		16.8194	9.45	2	4		32.1649	18.4	6	9		14.3887	5.7	2	4		614	67.7533	6.29053
P23276	Kell blood group glycoprotein OS=Homo sapiens OX=9606 GN=KEL PE=1 SV=2 - [KELL_HUMAN]		11.3334	5.46	2	3		9.57813	5.46	2	3			0					0				10.7996	5.46	2	3			0				732	82.7709	7.89893
P25311	Zinc-alpha-2-glycoprotein OS=Homo sapiens OX=9606 GN=AZGP1 PE=1 SV=2 - [ZA2G_HUMAN]		15.7539	16.44	3	6			0					0				15.6926	16.44	3	5		15.6606	16.44	3	5		11.5928	9.4	2	4		298	34.2371	6.04932
P27105	Erythrocyte band 7 integral membrane protein OS=Homo sapiens OX=9606 GN=STOM PE=1 SV=3 - [STOM_HUMAN]		105.487	44.79	8	29		97.4605	44.79	7	25		133.73	44.79	7	35		89.9171	39.93	6	23		137.769	48.96	9	38		106.978	43.4	8	30		288	31.7107	7.88428
P28289	Tropomodulin-1 OS=Homo sapiens OX=9606 GN=TMOD1 PE=1 SV=1 - [TMOD1_HUMAN]		30.4678	14.48	4	8		23.7482	14.48	3	6		31.5084	23.96	5	8		32.3879	20.33	5	8		46.1541	29.81	7	12		40.7038	20.33	5	9		359	40.5439	5.09717
P29508	Serpin B3 OS=Homo sapiens OX=9606 GN=SERPINB3 PE=1 SV=2 - [SPB3_HUMAN]		11.4704	14.1	3	4			0				16.922	16.15	3	5		13.2575	16.15	3	5		41.413	23.33	7	11		14.507	9.23	2	4		390	44.5365	6.81494
P29972	Aquaporin-1 OS=Homo sapiens OX=9606 GN=AQP1 PE=1 SV=3 - [AQP1_HUMAN]		49.5778	19.7	2	10		47.9298	19.7	2	10		73.2218	19.7	2	15		59.9743	19.7	2	12		37.8138	19.7	2	7		34.298	19.7	2	6		269	28.5081	7.41553
P32119	Peroxiredoxin-2 OS=Homo sapiens OX=9606 GN=PRDX2 PE=1 SV=5 - [PRDX2_HUMAN]		13.9195	9.09	2	4		11.0344	9.09	2	3		10.947	9.09	2	3		10.6214	9.09	2	3		12.8264	9.09	2	4		9.86721	9.09	2	3		198	21.8782	5.97314
P35527	Keratin, type I cytoskeletal 9 OS=Homo sapiens OX=9606 GN=KRT9 PE=1 SV=3 - [K1C9_HUMAN]		810.137	42.7	18	179		611.897	41.09	15	140		498.067	39.97	15	112		842.989	41.09	16	187		2286.67	56.66	27	473		1293.24	53.93	22	284		623	62.0268	5.23682
P35611	Alpha-adducin OS=Homo sapiens OX=9606 GN=ADD1 PE=1 SV=2 - [ADDA_HUMAN]		45.5835	13.7	5	11		34.0801	16.55	6	9		47.0945	21.44	8	12		44.1762	19	7	11		51.9248	18.72	7	13		42.5314	15.47	6	11		737	80.9047	5.8335
P35612	Beta-adducin OS=Homo sapiens OX=9606 GN=ADD2 PE=1 SV=3 - [ADDB_HUMAN]			0				8.55575	5.1	2	2			0				7.82345	4.55	2	2		8.7452	4.55	2	2			0				726	80.8034	5.92236
P35908	Keratin, type II cytoskeletal 2 epidermal OS=Homo sapiens OX=9606 GN=KRT2 PE=1 SV=2 - [K22E_HUMAN]		295.663	44.76	16	76		244.822	46.64	17	60		299.459	40.53	16	82		291.327	32.24	13	74		502.004	52.43	19	142		259.774	51.96	18	66		639	65.3932	8.00146
P47929	Galectin-7 OS=Homo sapiens OX=9606 GN=LGALS7 PE=1 SV=2 - [LEG7_HUMAN]			0					0				11.2203	27.94	2	3			0				15.7295	22.06	2	4			0				136	15.0658	7.62061
P48668	Keratin, type II cytoskeletal 6C OS=Homo sapiens OX=9606 GN=KRT6C PE=1 SV=3 - [K2C6C_HUMAN]		213.067	28.01	11	64		124.2	16.31	6	35		741.453	34.22	15	206		364.346	21.45	8	107		363.815	28.9	11	105		221.982	29.79	11	64		564	59.9883	8.00146
P60709	Actin, cytoplasmic 1 OS=Homo sapiens OX=9606 GN=ACTB PE=1 SV=1 - [ACTB_HUMAN]		115.826	42.93	9	27		111.804	43.47	10	27		156.862	46.4	11	36		199.411	46.4	11	47		134.866	48.53	11	32		162.371	49.07	12	39		375	41.7097	5.47803
P61626	Lysozyme C OS=Homo sapiens OX=9606 GN=LYZ PE=1 SV=1 - [LYSC_HUMAN]			0					0				12.5377	27.03	2	3		14.7351	27.03	2	4		26.0126	35.14	3	7			0				148	16.5263	9.15869
P63092	Guanine nucleotide-binding protein G(s) subunit alpha isoforms short OS=Homo sapiens OX=9606 GN=GNAS PE=1 SV=1 - [GNAS2_HUMAN]			0				14.4559	9.64	2	4			0					0				12.8031	9.64	2	3		10.859	9.64	2	3		394	45.6359	5.8208
P68032	Actin, alpha cardiac muscle 1 OS=Homo sapiens OX=9606 GN=ACTC1 PE=1 SV=1 - [ACTC_HUMAN]		39.9289	10.61	3	12		17.3697	10.61	3	5		31.4549	13.53	4	9		49.6695	19.1	5	14		48.3958	13.53	4	15		54.5519	13.53	4	16		377	41.9919	5.38916
P69905	Hemoglobin subunit alpha OS=Homo sapiens OX=9606 GN=HBA1 PE=1 SV=2 - [HBA_HUMAN]		10.5791	14.79	2	4		9.32696	14.79	2	4		7.92236	17.61	2	3			0				11.158	26.06	3	4		11.1077	14.79	2	4		142	15.2479	8.67529
Q00013	55 kDa erythrocyte membrane protein OS=Homo sapiens OX=9606 GN=MPP1 PE=1 SV=2 - [EM55_HUMAN]		61.378	19.53	7	16		52.469	21.46	7	13		58.6485	33.69	9	17			0				36.869	20.82	6	10		39.6815	18.88	6	11		466	52.2636	7.37158
Q01469	Fatty acid-binding protein 5 OS=Homo sapiens OX=9606 GN=FABP5 PE=1 SV=3 - [FABP5_HUMAN]		13.1528	25.93	2	4			0				30.5739	26.67	3	9		40.3234	45.93	6	11		44.3639	45.93	5	12		23.3701	26.67	3	7		135	15.1546	7.00537
Q01546	Keratin, type II cytoskeletal 2 oral OS=Homo sapiens OX=9606 GN=KRT76 PE=1 SV=2 - [K22O_HUMAN]		38.5353	7.84	3	14			0				64.9793	1.88	2	23		70.6365	3.61	2	23			0				42.4309	5.96	2	14		638	65.8001	8.11865
Q02413	Desmoglein-1 OS=Homo sapiens OX=9606 GN=DSG1 PE=1 SV=2 - [DSG1_HUMAN]		51.0671	10.3	6	13		36.4194	8.58	5	10		36.6962	9.44	5	9		52.2099	12.2	7	14		85.6609	15.63	9	22		27.5489	10.1	6	8		1049	113.676	5.03369
Q04695	Keratin, type I cytoskeletal 17 OS=Homo sapiens OX=9606 GN=KRT17 PE=1 SV=2 - [K1C17_HUMAN]		163.115	30.32	9	45		108.234	27.31	8	29		315.717	36.34	12	83		184.215	31.25	10	46		217.344	36.57	12	57		180.109	37.04	12	48		432	48.076	5.021
Q08188	Protein-glutamine gamma-glutamyltransferase E OS=Homo sapiens OX=9606 GN=TGM3 PE=1 SV=4 - [TGM3_HUMAN]		7.51737	5.05	2	2			0					0					0				45.6728	12.55	5	10		8.65296	5.48	2	2		693	76.5836	5.85889
Q14254	Flotillin-2 OS=Homo sapiens OX=9606 GN=FLOT2 PE=1 SV=2 - [FLOT2_HUMAN]		138.227	43.93	15	39		127.527	41.36	13	36		107.611	40.42	14	31		116.391	34.81	12	32		103.537	30.84	10	30		105.053	33.18	12	30		428	47.0347	5.24951
Q6KB66	Keratin, type II cytoskeletal 80 OS=Homo sapiens OX=9606 GN=KRT80 PE=1 SV=2 - [K2C80_HUMAN]			0				67.3166	7.74	2	22		74.6306	5.53	2	25		86.8194	10.62	3	26		153.933	13.72	4	49		91.3097	10.84	3	30		452	50.4938	5.66846
Q6S8J3	POTE ankyrin domain family member E OS=Homo sapiens OX=9606 GN=POTEE PE=2 SV=3 - [POTEE_HUMAN]		30.5891	5.3	3	8		31.5072	5.49	4	8		54.7336	6.51	5	14		51.2852	6.51	5	13		47.3106	6.33	4	13		46.6446	6.51	5	12		1075	121.286	6.20166
Q7Z794	Keratin, type II cytoskeletal 1b OS=Homo sapiens OX=9606 GN=KRT77 PE=1 SV=3 - [K2C1B_HUMAN]		26.5005	3.98	2	9		21.0956	4.15	2	7		26.4006	4.15	2	10		29.7472	3.98	2	11		32.1928	6.06	3	12		14.9717	6.06	3	5		578	61.8635	5.98584
Q86Y46	Keratin, type II cytoskeletal 73 OS=Homo sapiens OX=9606 GN=KRT73 PE=1 SV=1 - [K2C73_HUMAN]		14.8985	4.44	2	5			0				16.4289	4.26	2	6		22.253	6.48	3	7		43.7663	4.44	2	14		12.5518	4.44	2	4		540	58.8867	7.2251
Q8N1N4	Keratin, type II cytoskeletal 78 OS=Homo sapiens OX=9606 GN=KRT78 PE=1 SV=2 - [K2C78_HUMAN]		29.2282	14.81	5	7		19.0234	10	3	5		16.518	7.69	2	4		25.1299	16.54	6	8		37.7501	19.42	6	10		37.3939	19.42	6	9		520	56.8305	6.02393
Q96PL5	Erythroid membrane-associated protein OS=Homo sapiens OX=9606 GN=ERMAP PE=1 SV=1 - [ERMAP_HUMAN]			0					0				7.83857	8.42	2	2			0				18.0109	12.21	3	4		18.6995	12.21	3	5		475	52.5716	8.47021
Q96QA5	Gasdermin-A OS=Homo sapiens OX=9606 GN=GSDMA PE=1 SV=4 - [GSDMA_HUMAN]			0					0				9.90097	8.31	2	3		9.53441	7.87	2	3			0					0				445	49.3338	5.2876
Q9BQE3	Tubulin alpha-1C chain OS=Homo sapiens OX=9606 GN=TUBA1C PE=1 SV=1 - [TBA1C_HUMAN]			0					0				17.9902	10.47	3	5			0					0				11.218	7.57	2	4		449	49.8635	5.09717
O14556	Glyceraldehyde-3-phosphate dehydrogenase, testis-specific OS=Homo sapiens OX=9606 GN=GAPDHS PE=1 SV=2 - [G3PT_HUMAN]		8.54501	5.15	2	3			0					0					0					0					0				408	44.4728	8.19189
P00338	L-lactate dehydrogenase A chain OS=Homo sapiens OX=9606 GN=LDHA PE=1 SV=2 - [LDHA_HUMAN]			0					0				9.39573	9.64	2	3			0					0					0				332	36.6654	8.26514
P02042	Hemoglobin subunit delta OS=Homo sapiens OX=9606 GN=HBD PE=1 SV=2 - [HBD_HUMAN]		13.9328	11.56	2	3			0					0					0					0					0				147	16.0453	8.04541
P04083	Annexin A1 OS=Homo sapiens OX=9606 GN=ANXA1 PE=1 SV=2 - [ANXA1_HUMAN]			0					0				10.7555	8.67	2	3			0					0					0				346	38.69	7.02002
P04350	Tubulin beta-4A chain OS=Homo sapiens OX=9606 GN=TUBB4A PE=1 SV=2 - [TBB4A_HUMAN]			0					0				18.5137	9.46	2	4			0					0					0				444	49.5539	4.88135
P09211	Glutathione S-transferase P OS=Homo sapiens OX=9606 GN=GSTP1 PE=1 SV=2 - [GSTP1_HUMAN]			0					0				9.34517	17.14	2	2			0					0					0				210	23.341	5.64307
P0CG04	Immunoglobulin lambda constant 1 OS=Homo sapiens OX=9606 GN=IGLC1 PE=1 SV=1 - [IGLC1_HUMAN]			0				11.1913	33.02	2	3			0					0					0					0				106	11.3406	7.86963
P11021	Endoplasmic reticulum chaperone BiP OS=Homo sapiens OX=9606 GN=HSPA5 PE=1 SV=2 - [BIP_HUMAN]			0					0				9.26675	5.05	2	3			0					0					0				654	72.2884	5.16064
P13646	Keratin, type I cytoskeletal 13 OS=Homo sapiens OX=9606 GN=KRT13 PE=1 SV=4 - [K1C13_HUMAN]			0				13.5832	6.11	2	4		40.0388	8.52	3	11			0					0					0				458	49.5574	4.95752
P18669	Phosphoglycerate mutase 1 OS=Homo sapiens OX=9606 GN=PGAM1 PE=1 SV=2 - [PGAM1_HUMAN]			0					0				5.59928	11.81	2	2			0					0					0				254	28.7858	7.18115
P31947	14-3-3 protein sigma OS=Homo sapiens OX=9606 GN=SFN PE=1 SV=1 - [1433S_HUMAN]			0				8.27814	9.68	2	2		34.4454	21.37	4	8			0					0					0				248	27.7567	4.7417
P36952	Serpin B5 OS=Homo sapiens OX=9606 GN=SERPINB5 PE=1 SV=2 - [SPB5_HUMAN]			0					0				30.9012	20.8	5	9			0					0					0				375	42.0734	6.04932
P60953	Cell division control protein 42 homolog OS=Homo sapiens OX=9606 GN=CDC42 PE=1 SV=2 - [CDC42_HUMAN]			0				6.60448	10.99	2	2			0					0					0					0				191	21.245	6.55127
P63000	Ras-related C3 botulinum toxin substrate 1 OS=Homo sapiens OX=9606 GN=RAC1 PE=1 SV=1 - [RAC1_HUMAN]			0				5.92047	7.81	2	2			0					0					0					0				192	21.4362	8.49951
P63104	14-3-3 protein zeta/delta OS=Homo sapiens OX=9606 GN=YWHAZ PE=1 SV=1 - [1433Z_HUMAN]			0					0				7.99212	11.43	2	2			0					0					0				245	27.7277	4.79248
P68104	Elongation factor 1-alpha 1 OS=Homo sapiens OX=9606 GN=EEF1A1 PE=1 SV=1 - [EF1A1_HUMAN]			0					0				17.3391	8.44	2	5			0					0					0				462	50.1091	9.01221
Q562R1	Beta-actin-like protein 2 OS=Homo sapiens OX=9606 GN=ACTBL2 PE=1 SV=2 - [ACTBL_HUMAN]		19.3043	11.17	3	6		10.5688	6.38	2	3		10.1224	6.38	2	3			0					0					0				376	41.976	5.59229
Q93070	Ecto-ADP-ribosyltransferase 4 OS=Homo sapiens OX=9606 GN=ART4 PE=2 SV=2 - [NAR4_HUMAN]			0				9.94029	9.55	2	3			0					0					0					0				314	35.8545	9.21729
Q96DA0	Zymogen granule protein 16 homolog B OS=Homo sapiens OX=9606 GN=ZG16B PE=1 SV=3 - [ZG16B_HUMAN]			0					0				10.7705	14.9	2	3			0					0					0				208	22.7246	7.38623
Q9NSB2	Keratin, type II cuticular Hb4 OS=Homo sapiens OX=9606 GN=KRT84 PE=2 SV=2 - [KRT84_HUMAN]		5.93686	4.67	2	2			0					0					0					0					0				600	64.8015	7.56201
A5A3E0	POTE ankyrin domain family member F OS=Homo sapiens OX=9606 GN=POTEF PE=1 SV=2 - [POTEF_HUMAN]			0					0					0				29.3576	4.65	3	8		27.5284	2.51	2	8		29.4306	2.51	2	8		1075	121.367	6.20166
P01833	Polymeric immunoglobulin receptor OS=Homo sapiens OX=9606 GN=PIGR PE=1 SV=4 - [PIGR_HUMAN]			0					0					0					0				16.4373	7.46	3	4			0				764	83.2317	5.74463
P02724	Glycophorin-A OS=Homo sapiens OX=9606 GN=GYPA PE=1 SV=2 - [GLPA_HUMAN]			0					0					0					0				22.0461	20.67	2	4			0				150	16.3214	5.46533
P04745	Alpha-amylase 1 OS=Homo sapiens OX=9606 GN=AMY1A PE=1 SV=2 - [AMY1_HUMAN]			0					0					0					0				6.91711	5.28	2	2			0				511	57.7309	6.93213
P07339	Cathepsin D OS=Homo sapiens OX=9606 GN=CTSD PE=1 SV=1 - [CATD_HUMAN]			0					0					0					0				6.28604	6.8	2	2			0				412	44.5236	6.53662
P08727	Keratin, type I cytoskeletal 19 OS=Homo sapiens OX=9606 GN=KRT19 PE=1 SV=4 - [K1C19_HUMAN]			0					0					0					0				16.9364	6.75	2	4		15.6652	12	3	4		400	44.0791	5.13525
P08729	Keratin, type II cytoskeletal 7 OS=Homo sapiens OX=9606 GN=KRT7 PE=1 SV=5 - [K2C7_HUMAN]			0					0					0				84.032	4.9	2	26			0					0				469	51.3543	5.47803
P08754	Guanine nucleotide-binding protein G(i) subunit alpha OS=Homo sapiens OX=9606 GN=GNAI3 PE=1 SV=3 - [GNAI3_HUMAN]			0					0					0					0				6.51106	8.76	2	2			0				354	40.5063	5.69385
P0DOY2	Immunoglobulin lambda constant 2 OS=Homo sapiens OX=9606 GN=IGLC2 PE=1 SV=1 - [IGLC2_HUMAN]			0					0					0					0				19.8718	50.94	3	5			0				106	11.2865	7.23975
P11586	C-1-tetrahydrofolate synthase, cytoplasmic OS=Homo sapiens OX=9606 GN=MTHFD1 PE=1 SV=3 - [C1TC_HUMAN]			0					0					0					0					0				5.37692	4.17	2	2		935	101.495	7.29834
P12273	Prolactin-inducible protein OS=Homo sapiens OX=9606 GN=PIP PE=1 SV=1 - [PIP_HUMAN]			0					0					0					0				28.058	49.32	5	8			0				146	16.5618	8.04541
P31944	Caspase-14 OS=Homo sapiens OX=9606 GN=CASP14 PE=1 SV=2 - [CASPE_HUMAN]			0					0					0					0				16.2119	10.74	2	4		11.9825	10.74	2	4		242	27.662	5.57959
P50395	Rab GDP dissociation inhibitor beta OS=Homo sapiens OX=9606 GN=GDI2 PE=1 SV=2 - [GDIB_HUMAN]			0					0					0					0				22.3582	11.01	3	6			0				445	50.6309	6.46826
P52907	F-actin-capping protein subunit alpha-1 OS=Homo sapiens OX=9606 GN=CAPZA1 PE=1 SV=3 - [CAZA1_HUMAN]			0					0					0				6.41088	11.19	2	2			0					0				286	32.9023	5.69385
P58107	Epiplakin OS=Homo sapiens OX=9606 GN=EPPK1 PE=1 SV=3 - [EPIPL_HUMAN]			0					0					0				12.2283	4.38	2	3			0					0				5088	555.316	5.61768
P62873	Guanine nucleotide-binding protein G(I)/G(S)/G(T) subunit beta-1 OS=Homo sapiens OX=9606 GN=GNB1 PE=1 SV=3 - [GBB1_HUMAN]			0					0					0					0				5.6422	8.53	2	2			0				340	37.353	5.99854
P68871	Hemoglobin subunit beta OS=Homo sapiens OX=9606 GN=HBB PE=1 SV=2 - [HBB_HUMAN]			0					0					0					0				28.4096	24.49	3	6		19.1876	24.49	2	4		147	15.9883	7.28369
Q02094	Ammonium transporter Rh type A OS=Homo sapiens OX=9606 GN=RHAG PE=1 SV=2 - [RHAG_HUMAN]			0					0					0					0				6.66957	10.27	2	2			0				409	44.1687	6.84424
Q02161	Blood group Rh(D) polypeptide OS=Homo sapiens OX=9606 GN=RHD PE=1 SV=3 - [RHD_HUMAN]			0					0					0				12.8393	9.35	2	4			0				8.47235	4.08	2	3		417	45.1809	8.49951
Q08495	Dematin OS=Homo sapiens OX=9606 GN=DMTN PE=1 SV=3 - [DEMA_HUMAN]			0					0					0					0				19.6257	10.86	3	6		22.8969	10.86	3	6		405	45.4862	8.88037
Q08554	Desmocollin-1 OS=Homo sapiens OX=9606 GN=DSC1 PE=1 SV=2 - [DSC1_HUMAN]			0					0					0					0				12.6735	3.47	2	3			0				894	99.9238	5.42725
Q13867	Bleomycin hydrolase OS=Homo sapiens OX=9606 GN=BLMH PE=1 SV=1 - [BLMH_HUMAN]			0					0					0					0				7.1122	7.91	2	2			0				455	52.528	6.26514
Q14574	Desmocollin-3 OS=Homo sapiens OX=9606 GN=DSC3 PE=1 SV=3 - [DSC3_HUMAN]			0					0					0				18.123	4.24	2	4			0					0				896	99.9063	6.1001
Q14CN4	Keratin, type II cytoskeletal 72 OS=Homo sapiens OX=9606 GN=KRT72 PE=1 SV=2 - [K2C72_HUMAN]			0					0					0				9.77293	4.31	2	3		38.2827	5.28	2	12		6.65799	5.28	2	2		511	55.8424	6.88818
Q96P63	Serpin B12 OS=Homo sapiens OX=9606 GN=SERPINB12 PE=1 SV=1 - [SPB12_HUMAN]			0					0					0					0					0				4.91283	7.9	2	2		405	46.2471	5.52881
Q9NP55	BPI fold-containing family A member 1 OS=Homo sapiens OX=9606 GN=BPIFA1 PE=1 SV=1 - [BPIA1_HUMAN]			0					0					0					0				13.5402	11.33	2	4			0				256	26.6959	5.75732
Q9UKV8	Protein argonaute-2 OS=Homo sapiens OX=9606 GN=AGO2 PE=1 SV=3 - [AGO2_HUMAN]			0					0					0					0				8.96814	4.07	2	3			0				859	97.1459	9.18799

## Sheet: fraction7
Accession	Description		Score R1	Coverage R1	Peptides R1	PSM R1		Score R2	Coverage R2	Peptides R2	PSM R2		Score R3	Coverage R3	Peptides R3	PSM R3		Score R4	Coverage R4	Peptides R4	PSM R4		Score R5	Coverage R5	Peptides R5	PSM R5		Score R6	Coverage R6	Peptides R6	PSM R6		AAs	MW [kDa]	calc. pI
O15162	Phospholipid scramblase 1 OS=Homo sapiens OX=9606 GN=PLSCR1 PE=1 SV=1 - [PLS1_HUMAN]		18.5778	17.61	3	5			0					0				12.3024	10.38	2	3			0					0				318	35.0259	4.94482
O60664	Perilipin-3 OS=Homo sapiens OX=9606 GN=PLIN3 PE=1 SV=3 - [PLIN3_HUMAN]			0					0				9.79189	11.06	2	2		14.5048	14.75	3	4			0					0				434	47.0459	5.43994
O75326	Semaphorin-7A OS=Homo sapiens OX=9606 GN=SEMA7A PE=1 SV=1 - [SEM7A_HUMAN]		5.70514	5.56	2	2			0				14.1157	5.56	2	4		19.6981	7.21	3	5			0				6.53004	5.56	2	2		666	74.7762	7.63525
O75396	Vesicle-trafficking protein SEC22b OS=Homo sapiens OX=9606 GN=SEC22B PE=1 SV=4 - [SC22B_HUMAN]		16.6247	12.09	2	4			0				27.3347	20.93	3	6		25.5772	23.26	3	6			0					0				215	24.5775	6.91748
O75695	Protein XRP2 OS=Homo sapiens OX=9606 GN=RP2 PE=1 SV=4 - [XRP2_HUMAN]		22.0234	17.43	4	6			0				12.5207	8.86	2	4		16.861	12.86	3	5		17.3927	12.86	3	5			0				350	39.6155	5.12256
O75955	Flotillin-1 OS=Homo sapiens OX=9606 GN=FLOT1 PE=1 SV=3 - [FLOT1_HUMAN]		56.8522	32.08	9	15		77.1174	35.36	10	18		81.3771	32.08	9	19		120.694	39.11	12	30		218.398	51.99	16	54		156.574	48.95	16	38		427	47.3256	7.48877
O94919	Endonuclease domain-containing 1 protein OS=Homo sapiens OX=9606 GN=ENDOD1 PE=1 SV=2 - [ENDD1_HUMAN]		31.513	16.8	5	9		16.0368	8.2	2	4		33.26	18.8	5	9		30.6864	18.6	5	9			0					0				500	54.9813	5.70654
P00387	NADH-cytochrome b5 reductase 3 OS=Homo sapiens OX=9606 GN=CYB5R3 PE=1 SV=3 - [NB5R3_HUMAN]		28.5547	23.92	4	7			0				52.4706	31.56	6	13		55.7348	34.55	6	11			0				13.8111	12.29	2	3		301	34.2127	7.59131
P01112	GTPase HRas OS=Homo sapiens OX=9606 GN=HRAS PE=1 SV=1 - [RASH_HUMAN]			0					0				18.5318	21.16	2	4		17.1114	21.69	2	4			0					0				189	21.2846	5.31299
P02533	Keratin, type I cytoskeletal 14 OS=Homo sapiens OX=9606 GN=KRT14 PE=1 SV=4 - [K1C14_HUMAN]		162.689	33.69	11	46		331.581	35.38	12	93		205.372	31.36	10	54		458.006	36.23	12	129		463.716	40.04	14	127		231.442	31.36	11	57		472	51.5294	5.16064
P02538	Keratin, type II cytoskeletal 6A OS=Homo sapiens OX=9606 GN=KRT6A PE=1 SV=3 - [K2C6A_HUMAN]		236.381	24.29	10	69		570.144	36.88	16	168		208.878	19.86	8	62		486.836	26.6	11	142		470.22	33.16	13	134		131.638	15.43	6	38		564	60.0083	8.00146
P02549	Spectrin alpha chain, erythrocytic 1 OS=Homo sapiens OX=9606 GN=SPTA1 PE=1 SV=5 - [SPTA1_HUMAN]		185.752	18.69	26	45		155.111	16.58	23	39		127.719	15.3	21	33		372.256	27.12	43	89		595.216	35.92	59	144		505.04	30.43	50	119		2419	279.842	5.04639
P02724	Glycophorin-A OS=Homo sapiens OX=9606 GN=GYPA PE=1 SV=2 - [GLPA_HUMAN]			0					0				26.7876	20.67	2	5		76.1046	27.33	3	18		30.504	20.67	2	6		20.9854	20.67	2	4		150	16.3214	5.46533
P02730	Band 3 anion transport protein OS=Homo sapiens OX=9606 GN=SLC4A1 PE=1 SV=3 - [B3AT_HUMAN]		98.2604	24.7	13	29		107.228	21.51	11	30		199.228	28.21	15	60		941.942	36.55	21	263		322.554	32.49	17	90		231.427	27.99	14	63		911	101.727	5.18604
P02768	Serum albumin OS=Homo sapiens OX=9606 GN=ALB PE=1 SV=2 - [ALBU_HUMAN]		17.776	8.21	3	5			0				12.1105	9.69	4	4		19.6178	6.24	2	4		10.8482	4.76	2	3		6.63098	4.76	2	2		609	69.3215	6.27783
P04264	Keratin, type II cytoskeletal 1 OS=Homo sapiens OX=9606 GN=KRT1 PE=1 SV=6 - [K2C1_HUMAN]		510.666	32.45	15	140		647.126	34.16	18	171		577.192	29.04	19	159		971.414	41.46	20	264		1304.17	44.41	23	335		596.734	32.92	18	161		644	65.999	8.11865
P04406	Glyceraldehyde-3-phosphate dehydrogenase OS=Homo sapiens OX=9606 GN=GAPDH PE=1 SV=3 - [G3P_HUMAN]		94.4602	34.33	6	22		90.8431	36.72	6	20		122.818	40.9	8	27		256.214	45.97	9	59		148.798	40.9	8	34		99.1053	39.7	7	23		335	36.0304	8.45557
P04921	Glycophorin-C OS=Homo sapiens OX=9606 GN=GYPC PE=1 SV=1 - [GLPC_HUMAN]		17.1389	21.09	2	4			0				39.0251	21.09	2	8		90.1644	24.22	3	19		17.0804	21.09	2	4			0				128	13.8017	4.84326
P05089	Arginase-1 OS=Homo sapiens OX=9606 GN=ARG1 PE=1 SV=2 - [ARGI1_HUMAN]			0					0				10.4787	17.08	3	4		16.9909	14.6	3	5		50.0179	36.65	8	14		15.8007	17.08	3	4		322	34.7133	7.21045
P05787	Keratin, type II cytoskeletal 8 OS=Homo sapiens OX=9606 GN=KRT8 PE=1 SV=7 - [K2C8_HUMAN]		71.7179	7.87	3	24		65.7493	4.76	2	22			0				145.865	5.38	2	47		152.007	5.38	2	48		90.5502	5.38	2	28		483	53.6711	5.59229
P06733	Alpha-enolase OS=Homo sapiens OX=9606 GN=ENO1 PE=1 SV=2 - [ENOA_HUMAN]		13.501	6.91	2	4		17.0774	9.91	3	5		21.7129	13.36	4	7		25.1438	14.06	4	7		43.7776	25.35	6	12		28.0203	25.58	6	8		434	47.1393	7.38623
P07355	Annexin A2 OS=Homo sapiens OX=9606 GN=ANXA2 PE=1 SV=2 - [ANXA2_HUMAN]		20.2642	16.22	3	5		36.9914	29.79	6	10		64.6766	30.97	6	15		49.1313	25.66	5	11		60.4467	26.25	6	13		46.3241	20.94	4	10		339	38.5798	7.75244
P08779	Keratin, type I cytoskeletal 16 OS=Homo sapiens OX=9606 GN=KRT16 PE=1 SV=4 - [K1C16_HUMAN]		249.683	39.53	12	66		474.583	42.49	14	126		229.233	26.85	9	56		369.495	37.63	11	94		454.388	46.72	16	120		187.042	31.92	8	45		473	51.2362	5.04639
P11142	Heat shock cognate 71 kDa protein OS=Homo sapiens OX=9606 GN=HSPA8 PE=1 SV=1 - [HSP7C_HUMAN]			0				20.6928	9.6	4	6			0				16.7883	9.13	3	4		49.769	18.11	7	13		32.958	14.4	5	9		646	70.8542	5.51611
P11166	Solute carrier family 2, facilitated glucose transporter member 1 OS=Homo sapiens OX=9606 GN=SLC2A1 PE=1 SV=2 - [GTR1_HUMAN]		49.8468	8.54	5	15		33.1469	6.5	3	8		77.2105	17.48	7	22		104.683	14.02	7	30		52.4994	6.71	4	15		40.5211	6.71	4	10		492	54.0485	8.71924
P11171	Protein 4.1 OS=Homo sapiens OX=9606 GN=EPB41 PE=1 SV=4 - [41_HUMAN]		103.265	20.14	11	28		113.748	15.63	9	29		103.468	16.09	9	28		512.471	29.4	17	142		739.942	31.25	18	202		239.14	26.5	14	60		864	96.9573	5.57959
P11233	Ras-related protein Ral-A OS=Homo sapiens OX=9606 GN=RALA PE=1 SV=1 - [RALA_HUMAN]			0					0				20.2873	19.9	2	5		14.1942	19.9	2	3			0					0				206	23.552	7.10791
P11277	Spectrin beta chain, erythrocytic OS=Homo sapiens OX=9606 GN=SPTB PE=1 SV=5 - [SPTB1_HUMAN]		203.173	19.37	25	51		202.5	21.81	28	51		193.28	21.53	28	47		429.166	30.32	40	106		710.978	36.55	52	172		628.711	35.42	49	154		2137	246.316	5.2749
P12035	Keratin, type II cytoskeletal 3 OS=Homo sapiens OX=9606 GN=KRT3 PE=1 SV=3 - [K2C3_HUMAN]		46.5859	11.31	5	15		81.4467	9.08	6	29		52.2822	7.96	3	16		74.5182	7.01	4	25		73.9297	9.39	4	23		43.0889	7.96	3	13		628	64.3776	6.48096
P13639	Elongation factor 2 OS=Homo sapiens OX=9606 GN=EEF2 PE=1 SV=4 - [EF2_HUMAN]		15.2729	5.13	2	4		15.8877	6.99	3	4			0				8.07891	4.2	2	3		8.75861	3.85	2	2			0				858	95.277	6.82959
P13645	Keratin, type I cytoskeletal 10 OS=Homo sapiens OX=9606 GN=KRT10 PE=1 SV=6 - [K1C10_HUMAN]		379.576	36.3	14	89		331.635	40.58	16	80		483.556	33.39	13	116		940.399	39.21	16	238		804.53	39.21	15	205		450.742	37.16	14	109		584	58.7917	5.21143
P13646	Keratin, type I cytoskeletal 13 OS=Homo sapiens OX=9606 GN=KRT13 PE=1 SV=4 - [K1C13_HUMAN]		13.85	8.52	3	4		46.8422	10.92	4	15		31.3918	21.83	5	8		45.016	6.11	2	13		72.4562	5.02	2	22			0				458	49.5574	4.95752
P13647	Keratin, type II cytoskeletal 5 OS=Homo sapiens OX=9606 GN=KRT5 PE=1 SV=3 - [K2C5_HUMAN]		122.756	19.32	8	36		169.677	14.92	8	54		127.934	14.75	6	39		177.581	18.98	8	55		158.585	18.98	8	46		120.994	14.75	6	35		590	62.34	7.73779
P14618	Pyruvate kinase PKM OS=Homo sapiens OX=9606 GN=PKM PE=1 SV=4 - [KPYM_HUMAN]		15.4218	11.68	3	5		7.10205	8.29	2	2			0					0				12.4205	8.29	2	3			0				531	57.9	7.84033
P14923	Junction plakoglobin OS=Homo sapiens OX=9606 GN=JUP PE=1 SV=3 - [PLAK_HUMAN]		68.3095	24.16	11	19		85.6533	29.93	13	24		87.0895	29.93	13	26		66.5669	25.1	10	17		98.3597	29.66	13	26		78.3235	27.52	12	22		745	81.6927	6.13818
P15924	Desmoplakin OS=Homo sapiens OX=9606 GN=DSP PE=1 SV=3 - [DESP_HUMAN]		62.4085	7.45	12	16		104.874	10.52	16	27		82.2505	8.25	13	22		96.0075	9.68	15	23		117.726	8.95	14	30		91.7276	9.23	15	23		2871	331.569	6.81494
P16157	Ankyrin-1 OS=Homo sapiens OX=9606 GN=ANK1 PE=1 SV=3 - [ANK1_HUMAN]		116.314	16.69	18	33		62.798	9.84	11	17		58.7687	9.3	11	17		189.306	23.82	25	47		235.328	29.61	31	59		311.408	34.82	36	78		1881	206.137	6.01123
P16452	Erythrocyte membrane protein band 4.2 OS=Homo sapiens OX=9606 GN=EPB42 PE=1 SV=3 - [EPB42_HUMAN]		15.6706	9.26	3	5		19.1865	8.25	3	6		48.0636	21.71	9	14		268.01	42.26	19	79		204.262	35.17	16	64		86.7787	28.94	13	25		691	76.9607	8.08936
P18577	Blood group Rh(CE) polypeptide OS=Homo sapiens OX=9606 GN=RHCE PE=1 SV=2 - [RHCE_HUMAN]		19.0107	8.87	2	6			0				20.2807	8.87	2	6		29.5124	8.87	2	10		27.9862	9.11	3	8		23.8857	10.79	3	8		417	45.5303	9.36377
P19012	Keratin, type I cytoskeletal 15 OS=Homo sapiens OX=9606 GN=KRT15 PE=1 SV=3 - [K1C15_HUMAN]		28.233	8.55	3	9		76.4014	12.5	4	24		23.5981	6.14	2	7		42.8991	6.14	2	12		100.032	8.55	3	30		26.1585	6.14	2	8		456	49.1811	4.76709
P19013	Keratin, type II cytoskeletal 4 OS=Homo sapiens OX=9606 GN=KRT4 PE=1 SV=5 - [K2C4_HUMAN]		82.6092	14.04	5	26		104.047	12.31	4	34		112.014	17.5	6	33		149.245	7.31	2	48		173.809	9.62	3	54		110.999	9.62	3	33		520	56.1093	6.60986
P22303	Acetylcholinesterase OS=Homo sapiens OX=9606 GN=ACHE PE=1 SV=1 - [ACES_HUMAN]		10.7819	7.17	2	3		13.9856	5.7	2	4		14.4262	9.28	3	4		14.9677	14.17	3	4		28.1583	18.08	5	8		17.1811	11.89	3	5		614	67.7533	6.29053
P23276	Kell blood group glycoprotein OS=Homo sapiens OX=9606 GN=KEL PE=1 SV=2 - [KELL_HUMAN]			0					0				16.9869	6.97	3	5		58.4414	18.44	7	13			0				14.5638	5.33	2	3		732	82.7709	7.89893
P25311	Zinc-alpha-2-glycoprotein OS=Homo sapiens OX=9606 GN=AZGP1 PE=1 SV=2 - [ZA2G_HUMAN]		11.1557	9.4	2	4		10.0951	9.4	2	4		9.47174	16.44	3	3		8.8402	9.4	2	3		12.3355	9.4	2	4			0				298	34.2371	6.04932
P27105	Erythrocyte band 7 integral membrane protein OS=Homo sapiens OX=9606 GN=STOM PE=1 SV=3 - [STOM_HUMAN]		468.149	48.96	9	133		265.756	53.13	9	81		770.637	57.99	12	219		1098.44	64.24	14	310		414.412	53.13	11	124		285.566	48.96	10	82		288	31.7107	7.88428
P28289	Tropomodulin-1 OS=Homo sapiens OX=9606 GN=TMOD1 PE=1 SV=1 - [TMOD1_HUMAN]		15.7517	8.36	2	4		13.2142	8.36	2	4		43.3133	24.51	6	11		69.3128	29.81	8	17		76.835	29.81	8	19		94.4379	29.81	8	24		359	40.5439	5.09717
P29508	Serpin B3 OS=Homo sapiens OX=9606 GN=SERPINB3 PE=1 SV=2 - [SPB3_HUMAN]		9.01631	10.77	2	3		5.8993	7.18	2	2			0				14.6919	14.36	3	5		15.695	14.62	3	4		23.7636	16.67	5	8		390	44.5365	6.81494
P29972	Aquaporin-1 OS=Homo sapiens OX=9606 GN=AQP1 PE=1 SV=3 - [AQP1_HUMAN]		32.8541	19.7	2	6			0				36.4607	19.7	2	7		161.031	19.7	2	33		70.0818	19.7	2	14		39.7789	19.7	2	8		269	28.5081	7.41553
P32119	Peroxiredoxin-2 OS=Homo sapiens OX=9606 GN=PRDX2 PE=1 SV=5 - [PRDX2_HUMAN]			0				10.1073	9.09	2	3		12.2938	9.09	2	3		13.2987	9.09	2	4		8.43222	9.09	2	3		10.2102	9.09	2	4		198	21.8782	5.97314
P35527	Keratin, type I cytoskeletal 9 OS=Homo sapiens OX=9606 GN=KRT9 PE=1 SV=3 - [K1C9_HUMAN]		457.233	39.97	14	99		695.153	41.09	16	154		713.901	41.73	18	165		1566.42	56.18	23	345		1642.76	56.98	25	345		656.341	40.93	15	147		623	62.0268	5.23682
P35611	Alpha-adducin OS=Homo sapiens OX=9606 GN=ADD1 PE=1 SV=2 - [ADDA_HUMAN]			0					0				14.9317	8.28	3	4		38.1391	15.74	6	10		61.4744	15.47	6	15		62.9014	20.08	7	15		737	80.9047	5.8335
P35613	Basigin OS=Homo sapiens OX=9606 GN=BSG PE=1 SV=2 - [BASI_HUMAN]		19.6284	8.31	2	5		10.3498	8.31	2	3		37.1786	12.73	2	8		38.8091	16.36	3	9			0					0				385	42.1741	5.65576
P35908	Keratin, type II cytoskeletal 2 epidermal OS=Homo sapiens OX=9606 GN=KRT2 PE=1 SV=2 - [K22E_HUMAN]		175.918	37.56	13	44		236.237	32.55	13	66		265.322	45.85	17	66		336.265	49.3	19	89		393.829	48.36	19	106		206.166	36.15	13	53		639	65.3932	8.00146
P48668	Keratin, type II cytoskeletal 6C OS=Homo sapiens OX=9606 GN=KRT6C PE=1 SV=3 - [K2C6C_HUMAN]		231.278	25.18	10	66		558.954	32.98	14	163		197.139	18.09	7	58		487.254	25.35	10	140		467.171	34.04	13	132		135.307	16.31	6	38		564	59.9883	8.00146
P50395	Rab GDP dissociation inhibitor beta OS=Homo sapiens OX=9606 GN=GDI2 PE=1 SV=2 - [GDIB_HUMAN]			0				7.5734	4.49	2	2			0				13.0139	8.76	2	3		12.3022	8.54	2	3			0				445	50.6309	6.46826
P51149	Ras-related protein Rab-7a OS=Homo sapiens OX=9606 GN=RAB7A PE=1 SV=1 - [RAB7A_HUMAN]		7.3508	13.04	2	2			0				23.1239	26.57	4	7		20.5818	22.71	3	5			0					0				207	23.4748	6.69775
P60709	Actin, cytoplasmic 1 OS=Homo sapiens OX=9606 GN=ACTB PE=1 SV=1 - [ACTB_HUMAN]		74.2806	36.53	7	17		82.9582	42.93	9	20		83.2408	42.93	9	19		231.398	46.13	11	54		281.639	44.8	11	70		251.547	44.27	10	60		375	41.7097	5.47803
P60953	Cell division control protein 42 homolog OS=Homo sapiens OX=9606 GN=CDC42 PE=1 SV=2 - [CDC42_HUMAN]		15.8129	30.37	3	5			0				10.0248	21.47	2	3		63.1865	34.55	4	17		12.4825	30.37	3	4			0				191	21.245	6.55127
P61020	Ras-related protein Rab-5B OS=Homo sapiens OX=9606 GN=RAB5B PE=1 SV=1 - [RAB5B_HUMAN]			0					0				15.7486	19.53	2	5		14.7664	15.35	2	5			0					0				215	23.6919	8.1333
P61026	Ras-related protein Rab-10 OS=Homo sapiens OX=9606 GN=RAB10 PE=1 SV=1 - [RAB10_HUMAN]			0					0				25.9106	26.5	3	8		32.0644	26.5	3	9			0					0				200	22.5266	8.38232
P61225	Ras-related protein Rap-2b OS=Homo sapiens OX=9606 GN=RAP2B PE=1 SV=1 - [RAP2B_HUMAN]		12.5622	20.77	3	4		14.9498	13.66	2	4		25.4389	28.96	4	7		77.9816	48.63	6	21			0					0				183	20.4912	4.80518
P62873	Guanine nucleotide-binding protein G(I)/G(S)/G(T) subunit beta-1 OS=Homo sapiens OX=9606 GN=GNB1 PE=1 SV=3 - [GBB1_HUMAN]			0					0				13.7211	10.29	2	4		49.0644	31.47	6	12			0					0				340	37.353	5.99854
P62879	Guanine nucleotide-binding protein G(I)/G(S)/G(T) subunit beta-2 OS=Homo sapiens OX=9606 GN=GNB2 PE=1 SV=3 - [GBB2_HUMAN]			0					0				7.28756	8.82	2	3		35.9525	22.65	4	8			0					0				340	37.3071	5.99854
P63000	Ras-related C3 botulinum toxin substrate 1 OS=Homo sapiens OX=9606 GN=RAC1 PE=1 SV=1 - [RAC1_HUMAN]		19.798	22.4	3	6		10.698	7.81	2	4		19.1477	22.4	2	5		33.2858	22.4	2	8			0					0				192	21.4362	8.49951
P63092	Guanine nucleotide-binding protein G(s) subunit alpha isoforms short OS=Homo sapiens OX=9606 GN=GNAS PE=1 SV=1 - [GNAS2_HUMAN]			0					0				18.3013	9.64	2	4		34.9276	21.32	4	9			0					0				394	45.6359	5.8208
P68104	Elongation factor 1-alpha 1 OS=Homo sapiens OX=9606 GN=EEF1A1 PE=1 SV=1 - [EF1A1_HUMAN]			0				12.254	8.44	2	4			0				15.3991	8.44	2	5		15.7339	8.44	2	5			0				462	50.1091	9.01221
P68871	Hemoglobin subunit beta OS=Homo sapiens OX=9606 GN=HBB PE=1 SV=2 - [HBB_HUMAN]		19.2102	11.56	2	4			0				16.337	30.61	3	5		55.5635	46.26	5	14		29.8283	42.18	5	7		31.113	24.49	3	7		147	15.9883	7.28369
P69905	Hemoglobin subunit alpha OS=Homo sapiens OX=9606 GN=HBA1 PE=1 SV=2 - [HBA_HUMAN]		17.1415	26.06	3	6			0				11.0199	14.79	2	4		69.2966	57.04	5	19		8.92728	19.01	2	3		9.46652	26.06	3	4		142	15.2479	8.67529
Q00013	55 kDa erythrocyte membrane protein OS=Homo sapiens OX=9606 GN=MPP1 PE=1 SV=2 - [EM55_HUMAN]		95.1095	32.19	10	24		34.8416	20.6	7	11		188.561	54.08	14	49		262.407	54.08	14	64		81.8406	43.56	11	21		74.5511	30.69	9	18		466	52.2636	7.37158
Q01469	Fatty acid-binding protein 5 OS=Homo sapiens OX=9606 GN=FABP5 PE=1 SV=3 - [FABP5_HUMAN]			0				25.4947	41.48	4	7			0				35.2458	45.93	5	10		34.434	41.48	4	9		31.3516	41.48	4	9		135	15.1546	7.00537
Q02161	Blood group Rh(D) polypeptide OS=Homo sapiens OX=9606 GN=RHD PE=1 SV=3 - [RHD_HUMAN]		34.1204	9.35	3	9		14.9439	9.11	2	5		33.6629	9.35	3	9		30.4809	9.35	3	10		16.1617	9.11	2	5		14.6159	4.08	2	5		417	45.1809	8.49951
Q02413	Desmoglein-1 OS=Homo sapiens OX=9606 GN=DSG1 PE=1 SV=2 - [DSG1_HUMAN]		37.74	10.3	6	11		42.0523	10.96	6	10		33.7691	8.58	5	9		35.2746	9.53	5	9		64.206	10.2	6	15		39.2899	7.24	4	9		1049	113.676	5.03369
Q04695	Keratin, type I cytoskeletal 17 OS=Homo sapiens OX=9606 GN=KRT17 PE=1 SV=2 - [K1C17_HUMAN]		162.518	30.32	10	44		264.01	34.49	12	69		152.881	29.63	10	41		302.189	32.41	10	79		229.469	33.1	11	60		132.543	29.4	9	35		432	48.076	5.021
Q08554	Desmocollin-1 OS=Homo sapiens OX=9606 GN=DSC1 PE=1 SV=2 - [DSC1_HUMAN]			0				22.8069	6.26	3	6			0					0				9.48194	3.69	2	3			0				894	99.9238	5.42725
Q13336	Urea transporter 1 OS=Homo sapiens OX=9606 GN=SLC14A1 PE=1 SV=2 - [UT1_HUMAN]		17.0975	9.51	2	5			0				35.3353	9.51	2	10		20.0975	9.51	2	5			0					0				389	42.4998	7.15186
Q13867	Bleomycin hydrolase OS=Homo sapiens OX=9606 GN=BLMH PE=1 SV=1 - [BLMH_HUMAN]			0					0				8.81526	10.99	3	3			0				5.89288	5.93	2	2			0				455	52.528	6.26514
Q14254	Flotillin-2 OS=Homo sapiens OX=9606 GN=FLOT2 PE=1 SV=2 - [FLOT2_HUMAN]		59.4683	25.47	9	18		45.4219	22.2	8	14		79.6161	26.87	10	23		99.6053	34.58	12	27		131.907	43.69	15	36		119.312	38.79	13	32		428	47.0347	5.24951
Q14773	Intercellular adhesion molecule 4 OS=Homo sapiens OX=9606 GN=ICAM4 PE=1 SV=1 - [ICAM4_HUMAN]		13.474	11.44	2	4			0				17.4233	12.18	3	6		20.8986	20.66	4	6			0					0				271	29.2464	10.0962
Q15286	Ras-related protein Rab-35 OS=Homo sapiens OX=9606 GN=RAB35 PE=1 SV=1 - [RAB35_HUMAN]			0					0				14.5819	25.87	3	4		47.7106	25.87	3	14			0				12.1003	16.42	2	3		201	23.0108	8.29443
Q562R1	Beta-actin-like protein 2 OS=Homo sapiens OX=9606 GN=ACTBL2 PE=1 SV=2 - [ACTBL_HUMAN]		10.4392	9.04	2	3		9.11803	6.38	2	3		10.526	6.38	2	3		24.7703	11.97	3	7		27.7071	6.38	2	8		24.9158	17.02	3	7		376	41.976	5.59229
Q6DD88	Atlastin-3 OS=Homo sapiens OX=9606 GN=ATL3 PE=1 SV=1 - [ATLA3_HUMAN]		7.93181	7.39	2	3			0				13.3146	11.28	3	4		38.0737	21.63	6	11			0					0				541	60.5034	5.65576
Q6KB66	Keratin, type II cytoskeletal 80 OS=Homo sapiens OX=9606 GN=KRT80 PE=1 SV=2 - [K2C80_HUMAN]		66.3021	10.84	3	22		68.2304	5.53	2	23		79.6805	10.84	3	24		146.968	10.62	3	47		161.433	10.84	3	51		88.3289	5.53	2	28		452	50.4938	5.66846
Q7Z794	Keratin, type II cytoskeletal 1b OS=Homo sapiens OX=9606 GN=KRT77 PE=1 SV=3 - [K2C1B_HUMAN]			0				28.8834	6.06	3	10		28.518	8.13	4	10		15.8714	4.15	2	5		42.2741	6.06	3	15		39.3668	4.15	2	13		578	61.8635	5.98584
Q86Y46	Keratin, type II cytoskeletal 73 OS=Homo sapiens OX=9606 GN=KRT73 PE=1 SV=1 - [K2C73_HUMAN]			0					0				24.3703	6.11	3	7			0				51.9253	6.11	3	17			0				540	58.8867	7.2251
Q8N1N4	Keratin, type II cytoskeletal 78 OS=Homo sapiens OX=9606 GN=KRT78 PE=1 SV=2 - [K2C78_HUMAN]			0				26.14	18.65	7	8		48.0191	19.42	6	12		28.1593	12.12	4	7		35.967	17.31	5	8		18.36	9.81	3	5		520	56.8305	6.02393
Q93070	Ecto-ADP-ribosyltransferase 4 OS=Homo sapiens OX=9606 GN=ART4 PE=2 SV=2 - [NAR4_HUMAN]		6.52834	9.55	2	2			0				17.5107	14.33	3	5		26.7516	14.33	4	7			0					0				314	35.8545	9.21729
Q96QA5	Gasdermin-A OS=Homo sapiens OX=9606 GN=GSDMA PE=1 SV=4 - [GSDMA_HUMAN]		8.18982	7.87	2	3		7.83709	12.58	3	3		10.9016	7.87	2	4			0				8.26356	7.87	2	3			0				445	49.3338	5.2876
Q99808	Equilibrative nucleoside transporter 1 OS=Homo sapiens OX=9606 GN=SLC29A1 PE=1 SV=3 - [S29A1_HUMAN]		10.6284	5.7	2	3			0				10.9862	4.39	2	4		21.1493	10.09	4	8		12.4053	4.39	2	5			0				456	50.1864	8.29443
Q9H0R3	Transmembrane protein 222 OS=Homo sapiens OX=9606 GN=TMEM222 PE=1 SV=2 - [TM222_HUMAN]			0					0				17.5754	22.12	2	4		20.7426	28.85	3	5			0					0				208	23.2144	6.50732
Q9H8H3	Methyltransferase-like protein 7A OS=Homo sapiens OX=9606 GN=METTL7A PE=1 SV=1 - [MET7A_HUMAN]		7.77881	12.3	2	2			0				18.5019	12.3	2	4		16.3171	12.3	2	4			0					0				244	28.3006	8.38232
Q9NP58	ATP-binding cassette sub-family B member 6, mitochondrial OS=Homo sapiens OX=9606 GN=ABCB6 PE=1 SV=1 - [ABCB6_HUMAN]			0					0				10.335	4.63	2	3		48.1288	13.3	7	11			0					0				842	93.8262	8.48486
Q9UKV8	Protein argonaute-2 OS=Homo sapiens OX=9606 GN=AGO2 PE=1 SV=3 - [AGO2_HUMAN]			0				5.86507	3.84	2	2		9.08958	3.38	2	3		11.4145	3.38	2	4		25.9348	9.66	5	8			0				859	97.1459	9.18799
Q9Y624	Junctional adhesion molecule A OS=Homo sapiens OX=9606 GN=F11R PE=1 SV=1 - [JAM1_HUMAN]		5.08524	11.37	2	2			0					0				22.4235	21.74	3	5			0					0				299	32.5625	7.89893
A6NIZ1	Ras-related protein Rap-1b-like protein OS=Homo sapiens OX=9606 PE=2 SV=1 - [RP1BL_HUMAN]		22.3011	14.67	2	6		12.5019	14.67	2	3		39.327	14.67	2	11			0					0					0				184	20.9116	5.47803
O43790	Keratin, type II cuticular Hb6 OS=Homo sapiens OX=9606 GN=KRT86 PE=1 SV=1 - [KRT86_HUMAN]			0					0				20.4749	10.49	3	5			0					0					0				486	53.4663	5.65576
P04792	Heat shock protein beta-1 OS=Homo sapiens OX=9606 GN=HSPB1 PE=1 SV=2 - [HSPB1_HUMAN]			0				8.83658	16.1	2	3			0					0					0					0				205	22.7685	6.40479
P10114	Ras-related protein Rap-2a OS=Homo sapiens OX=9606 GN=RAP2A PE=1 SV=1 - [RAP2A_HUMAN]			0					0				10.1453	13.66	2	4			0					0					0				183	20.6023	4.81787
P36952	Serpin B5 OS=Homo sapiens OX=9606 GN=SERPINB5 PE=1 SV=2 - [SPB5_HUMAN]			0				14.7107	10.67	3	5			0					0					0					0				375	42.0734	6.04932
P61106	Ras-related protein Rab-14 OS=Homo sapiens OX=9606 GN=RAB14 PE=1 SV=4 - [RAB14_HUMAN]			0					0				10.9547	20.93	2	3			0					0					0				215	23.8819	6.21436
P61626	Lysozyme C OS=Homo sapiens OX=9606 GN=LYZ PE=1 SV=1 - [LYSC_HUMAN]			0				14.3749	27.03	2	4			0					0					0					0				148	16.5263	9.15869
P63267	Actin, gamma-enteric smooth muscle OS=Homo sapiens OX=9606 GN=ACTG2 PE=1 SV=1 - [ACTH_HUMAN]		15.2401	8.51	2	4		12.6468	10.64	3	4		17.1766	10.64	3	5			0					0					0				376	41.8498	5.47803
Q04941	Proteolipid protein 2 OS=Homo sapiens OX=9606 GN=PLP2 PE=1 SV=1 - [PLP2_HUMAN]			0					0				9.93123	13.82	2	3			0					0					0				152	16.6797	7.23975
Q14CN4	Keratin, type II cytoskeletal 72 OS=Homo sapiens OX=9606 GN=KRT72 PE=1 SV=2 - [K2C72_HUMAN]			0				13.8099	4.89	2	4			0					0					0					0				511	55.8424	6.88818
Q15323	Keratin, type I cuticular Ha1 OS=Homo sapiens OX=9606 GN=KRT31 PE=1 SV=3 - [K1H1_HUMAN]			0					0				19.9689	13.22	3	4			0					0					0				416	47.2071	4.88135
Q2M2I5	Keratin, type I cytoskeletal 24 OS=Homo sapiens OX=9606 GN=KRT24 PE=1 SV=1 - [K1C24_HUMAN]			0				25.219	5.14	2	9			0					0					0					0				525	55.0534	4.95752
Q6S8J3	POTE ankyrin domain family member E OS=Homo sapiens OX=9606 GN=POTEE PE=2 SV=3 - [POTEE_HUMAN]		19.7826	5.3	3	5		22.1864	5.3	3	6		21.8961	5.3	3	5			0					0					0				1075	121.286	6.20166
O14556	Glyceraldehyde-3-phosphate dehydrogenase, testis-specific OS=Homo sapiens OX=9606 GN=GAPDHS PE=1 SV=2 - [G3PT_HUMAN]			0					0					0					0					0				8.63517	5.15	2	3		408	44.4728	8.19189
O15484	Calpain-5 OS=Homo sapiens OX=9606 GN=CAPN5 PE=1 SV=2 - [CAN5_HUMAN]			0					0					0				14.5793	5	2	4			0					0				640	73.1227	7.63525
O60488	Long-chain-fatty-acid--CoA ligase 4 OS=Homo sapiens OX=9606 GN=ACSL4 PE=1 SV=2 - [ACSL4_HUMAN]			0					0					0				17.6939	8.3	3	5			0					0				711	79.1367	8.38232
O75352	Mannose-P-dolichol utilization defect 1 protein OS=Homo sapiens OX=9606 GN=MPDU1 PE=1 SV=2 - [MPU1_HUMAN]			0					0					0				5.70381	9.72	2	2			0					0				247	26.6205	8.93896
O95678	Keratin, type II cytoskeletal 75 OS=Homo sapiens OX=9606 GN=KRT75 PE=1 SV=2 - [K2C75_HUMAN]			0					0					0				144.52	13.61	6	45		139.553	13.61	6	41		59.6625	4.17	2	18		551	59.524	7.73779
P02042	Hemoglobin subunit delta OS=Homo sapiens OX=9606 GN=HBD PE=1 SV=2 - [HBD_HUMAN]			0					0					0				29.7733	18.37	3	8		30.2068	31.29	4	7		16.0982	11.56	2	3		147	16.0453	8.04541
P04899	Guanine nucleotide-binding protein G(i) subunit alpha-2 OS=Homo sapiens OX=9606 GN=GNAI2 PE=1 SV=3 - [GNAI2_HUMAN]			0					0					0				28.8992	21.41	5	9			0					0				355	40.4251	5.5415
P08174	Complement decay-accelerating factor OS=Homo sapiens OX=9606 GN=CD55 PE=1 SV=4 - [DAF_HUMAN]			0					0					0				17.7103	12.6	2	4			0					0				381	41.3736	7.59131
P08754	Guanine nucleotide-binding protein G(i) subunit alpha OS=Homo sapiens OX=9606 GN=GNAI3 PE=1 SV=3 - [GNAI3_HUMAN]			0					0					0				25.0588	16.38	4	8			0					0				354	40.5063	5.69385
P09543	2',3'-cyclic-nucleotide 3'-phosphodiesterase OS=Homo sapiens OX=9606 GN=CNP PE=1 SV=2 - [CN37_HUMAN]			0					0					0				43.7852	17.58	4	10		14.435	11.4	2	4		9.94773	11.4	2	3		421	47.5487	9.0708
P0CG38	POTE ankyrin domain family member I OS=Homo sapiens OX=9606 GN=POTEI PE=3 SV=1 - [POTEI_HUMAN]			0					0					0					0				23.5432	2.7	2	7		32.9919	4.84	3	10		1075	121.205	6.21436
P13929	Beta-enolase OS=Homo sapiens OX=9606 GN=ENO3 PE=1 SV=5 - [ENOB_HUMAN]			0					0					0				13.4322	10.14	2	3			0				11.3653	7.6	2	3		434	46.9573	7.7085
P23634	Plasma membrane calcium-transporting ATPase 4 OS=Homo sapiens OX=9606 GN=ATP2B4 PE=1 SV=2 - [AT2B4_HUMAN]			0					0					0				27.4783	6.2	5	7			0					0				1241	137.833	6.59521
P27824	Calnexin OS=Homo sapiens OX=9606 GN=CANX PE=1 SV=2 - [CALX_HUMAN]			0					0					0					0				13.6514	5.24	2	4			0				592	67.5259	4.60205
P31944	Caspase-14 OS=Homo sapiens OX=9606 GN=CASP14 PE=1 SV=2 - [CASPE_HUMAN]			0					0					0					0					0				12.512	10.74	2	4		242	27.662	5.57959
P31947	14-3-3 protein sigma OS=Homo sapiens OX=9606 GN=SFN PE=1 SV=1 - [1433S_HUMAN]			0					0					0					0					0				14.2067	9.68	2	4		248	27.7567	4.7417
P35612	Beta-adducin OS=Homo sapiens OX=9606 GN=ADD2 PE=1 SV=3 - [ADDB_HUMAN]			0					0					0					0				23.909	7.99	3	6		25.5373	7.71	4	7		726	80.8034	5.92236
P47929	Galectin-7 OS=Homo sapiens OX=9606 GN=LGALS7 PE=1 SV=2 - [LEG7_HUMAN]			0					0					0					0				17.8013	38.24	3	5			0				136	15.0658	7.62061
P50148	Guanine nucleotide-binding protein G(q) subunit alpha OS=Homo sapiens OX=9606 GN=GNAQ PE=1 SV=4 - [GNAQ_HUMAN]			0					0					0				14.5758	14.76	3	4			0					0				359	42.1153	5.68115
P50895	Basal cell adhesion molecule OS=Homo sapiens OX=9606 GN=BCAM PE=1 SV=2 - [BCAM_HUMAN]			0					0					0				21.9403	12.42	4	7			0					0				628	67.3626	5.80811
P50991	T-complex protein 1 subunit delta OS=Homo sapiens OX=9606 GN=CCT4 PE=1 SV=4 - [TCPD_HUMAN]			0					0					0				12.0125	5.38	2	3			0					0				539	57.8878	7.82568
P51148	Ras-related protein Rab-5C OS=Homo sapiens OX=9606 GN=RAB5C PE=1 SV=2 - [RAB5C_HUMAN]			0					0					0				21.6245	15.28	2	6			0					0				216	23.4678	8.41162
P61006	Ras-related protein Rab-8A OS=Homo sapiens OX=9606 GN=RAB8A PE=1 SV=1 - [RAB8A_HUMAN]			0					0					0				44.1985	28.99	4	14			0					0				207	23.6532	9.0708
P61019	Ras-related protein Rab-2A OS=Homo sapiens OX=9606 GN=RAB2A PE=1 SV=1 - [RAB2A_HUMAN]			0					0					0				30.4706	26.42	4	7			0					0				212	23.5308	6.53662
P61586	Transforming protein RhoA OS=Homo sapiens OX=9606 GN=RHOA PE=1 SV=1 - [RHOA_HUMAN]			0					0					0				26.7238	48.7	5	8			0					0				193	21.7541	6.1001
P62820	Ras-related protein Rab-1A OS=Homo sapiens OX=9606 GN=RAB1A PE=1 SV=3 - [RAB1A_HUMAN]			0					0					0				26.0247	25.37	3	6			0					0				205	22.6634	6.21436
P62834	Ras-related protein Rap-1A OS=Homo sapiens OX=9606 GN=RAP1A PE=1 SV=1 - [RAP1A_HUMAN]			0					0					0				75.0195	30.43	4	20			0				12.2952	14.67	2	3		184	20.9737	6.66846
P68032	Actin, alpha cardiac muscle 1 OS=Homo sapiens OX=9606 GN=ACTC1 PE=1 SV=1 - [ACTC_HUMAN]			0					0					0				46.6048	10.61	3	13		72.2452	13.53	4	20		60.5119	11.41	3	16		377	41.9919	5.38916
Q01546	Keratin, type II cytoskeletal 2 oral OS=Homo sapiens OX=9606 GN=KRT76 PE=1 SV=2 - [K22O_HUMAN]			0					0					0				84.5119	10.19	4	28		52.7792	5.96	2	17			0				638	65.8001	8.11865
Q02094	Ammonium transporter Rh type A OS=Homo sapiens OX=9606 GN=RHAG PE=1 SV=2 - [RHAG_HUMAN]			0					0					0				25.6024	10.27	2	6		12.0856	10.27	2	3			0				409	44.1687	6.84424
Q08188	Protein-glutamine gamma-glutamyltransferase E OS=Homo sapiens OX=9606 GN=TGM3 PE=1 SV=4 - [TGM3_HUMAN]			0					0					0				11.2081	3.9	2	3		7.97803	5.05	2	2			0				693	76.5836	5.85889
Q08495	Dematin OS=Homo sapiens OX=9606 GN=DMTN PE=1 SV=3 - [DEMA_HUMAN]			0					0					0				40.6634	11.36	3	10		40.7978	14.32	4	10		36.3516	10.86	3	10		405	45.4862	8.88037
Q12907	Vesicular integral-membrane protein VIP36 OS=Homo sapiens OX=9606 GN=LMAN2 PE=1 SV=1 - [LMAN2_HUMAN]			0					0					0				14.6819	12.64	2	4			0					0				356	40.2031	6.94678
Q15363	Transmembrane emp24 domain-containing protein 2 OS=Homo sapiens OX=9606 GN=TMED2 PE=1 SV=1 - [TMED2_HUMAN]			0					0					0				7.8134	20.4	2	2			0					0				201	22.7464	5.17334
Q16658	Fascin OS=Homo sapiens OX=9606 GN=FSCN1 PE=1 SV=3 - [FSCN1_HUMAN]			0					0					0					0					0				5.80475	6.9	2	2		493	54.4961	7.23975
Q53GQ0	Very-long-chain 3-oxoacyl-CoA reductase OS=Homo sapiens OX=9606 GN=HSD17B12 PE=1 SV=2 - [DHB12_HUMAN]			0					0					0				8.47473	9.29	2	3			0					0				312	34.3022	9.31982
Q68D91	Metallo-beta-lactamase domain-containing protein 2 OS=Homo sapiens OX=9606 GN=MBLAC2 PE=1 SV=3 - [MBLC2_HUMAN]			0					0					0				13.3064	12.9	2	4			0					0				279	31.352	6.91748
Q6ZVX7	F-box only protein 50 OS=Homo sapiens OX=9606 GN=NCCRP1 PE=1 SV=1 - [FBX50_HUMAN]			0					0					0				5.94003	15.27	2	2			0					0				275	30.8279	6.62451
Q8N5K1	CDGSH iron-sulfur domain-containing protein 2 OS=Homo sapiens OX=9606 GN=CISD2 PE=1 SV=1 - [CISD2_HUMAN]			0					0					0				22.8113	20	3	6			0					0				135	15.2685	9.61279
Q8NEX9	Short-chain dehydrogenase/reductase family 9C member 7 OS=Homo sapiens OX=9606 GN=SDR9C7 PE=1 SV=1 - [DR9C7_HUMAN]			0					0					0					0					0				8.74971	8.31	2	3		313	35.2403	9.15869
Q8WUD1	Ras-related protein Rab-2B OS=Homo sapiens OX=9606 GN=RAB2B PE=1 SV=1 - [RAB2B_HUMAN]			0					0					0				29.7402	26.39	4	7			0					0				216	24.1991	7.82568
Q96PL5	Erythroid membrane-associated protein OS=Homo sapiens OX=9606 GN=ERMAP PE=1 SV=1 - [ERMAP_HUMAN]			0					0					0				26.967	18.11	4	7		46.5078	21.26	5	12		34.7527	20	5	10		475	52.5716	8.47021
Q99733	Nucleosome assembly protein 1-like 4 OS=Homo sapiens OX=9606 GN=NAP1L4 PE=1 SV=1 - [NP1L4_HUMAN]			0					0					0					0					0				9.63178	9.33	2	3		375	42.7969	4.69092
Q99832	T-complex protein 1 subunit eta OS=Homo sapiens OX=9606 GN=CCT7 PE=1 SV=2 - [TCPH_HUMAN]			0					0					0				5.70511	8.1	2	2			0					0				543	59.3289	7.6499
Q9BTU6	Phosphatidylinositol 4-kinase type 2-alpha OS=Homo sapiens OX=9606 GN=PI4K2A PE=1 SV=1 - [P4K2A_HUMAN]			0					0					0				4.52213	5.01	2	2			0					0				479	53.9886	8.29443
Q9C075	Keratin, type I cytoskeletal 23 OS=Homo sapiens OX=9606 GN=KRT23 PE=1 SV=2 - [K1C23_HUMAN]			0					0					0				7.11148	9.24	2	2			0					0				422	48.1012	6.53662
Q9H0U4	Ras-related protein Rab-1B OS=Homo sapiens OX=9606 GN=RAB1B PE=1 SV=1 - [RAB1B_HUMAN]			0					0					0				25.8033	25.87	3	6			0					0				201	22.1572	5.73193
Q9H3Z4	DnaJ homolog subfamily C member 5 OS=Homo sapiens OX=9606 GN=DNAJC5 PE=1 SV=1 - [DNJC5_HUMAN]			0					0					0				9.14315	25.76	2	3			0					0				198	22.1343	5.07178
Q9H4G4	Golgi-associated plant pathogenesis-related protein 1 OS=Homo sapiens OX=9606 GN=GLIPR2 PE=1 SV=3 - [GAPR1_HUMAN]			0					0					0				4.95155	22.73	2	2			0					0				154	17.2075	9.40771
Q9NSB2	Keratin, type II cuticular Hb4 OS=Homo sapiens OX=9606 GN=KRT84 PE=2 SV=2 - [KRT84_HUMAN]			0					0					0					0					0				5.72391	4.67	2	2		600	64.8015	7.56201
Q9NXU5	ADP-ribosylation factor-like protein 15 OS=Homo sapiens OX=9606 GN=ARL15 PE=1 SV=1 - [ARL15_HUMAN]			0					0					0				8.06455	18.14	2	2			0					0				204	22.8615	5.63037
Q9P0L0	Vesicle-associated membrane protein-associated protein A OS=Homo sapiens OX=9606 GN=VAPA PE=1 SV=3 - [VAPA_HUMAN]			0					0					0				22.4901	19.28	3	6			0					0				249	27.8752	8.6167
Q9UKU0	Long-chain-fatty-acid--CoA ligase 6 OS=Homo sapiens OX=9606 GN=ACSL6 PE=1 SV=4 - [ACSL6_HUMAN]			0					0					0				14.2931	6.31	3	5			0					0				697	77.702	7.43018
Q9UL25	Ras-related protein Rab-21 OS=Homo sapiens OX=9606 GN=RAB21 PE=1 SV=3 - [RAB21_HUMAN]			0														10.1406	13.78	2	3			0					0				225	24.3323	7.94287

## Sheet: fraction8
Accession	Description		Score R1	Coverage R1	Peptides R1	PSM R1		Score R2	Coverage R2	Peptides R2	PSM R2		Score R3	Coverage R3	Peptides R3	PSM R3		Score R4	Coverage R4	Peptides R4	PSM R4		Score R5	Coverage R5	Peptides R5	PSM R5		Score R6	Coverage R6	Peptides R6	PSM R6		AAs	MW [kDa]	calc. pI
O14556	Glyceraldehyde-3-phosphate dehydrogenase, testis-specific OS=Homo sapiens OX=9606 GN=GAPDHS PE=1 SV=2 - [G3PT_HUMAN]		6.20702	5.15	2	2			0					0					0				9.1	5.15	2	3			0				408	44.4728	8.19189
O15162	Phospholipid scramblase 1 OS=Homo sapiens OX=9606 GN=PLSCR1 PE=1 SV=1 - [PLS1_HUMAN]			0					0				12.2188	12.26	2	3		5.40517	11.32	2	2			0					0				318	35.0259	4.94482
O60488	Long-chain-fatty-acid--CoA ligase 4 OS=Homo sapiens OX=9606 GN=ACSL4 PE=1 SV=2 - [ACSL4_HUMAN]		21.6598	11.39	4	6		9.70149	5.06	2	3		30.9029	16.17	6	9		10.7312	4.78	2	3		10.1566	4.78	2	3			0				711	79.1367	8.38232
O60664	Perilipin-3 OS=Homo sapiens OX=9606 GN=PLIN3 PE=1 SV=3 - [PLIN3_HUMAN]		5.39361	10.83	2	2			0				14.2897	16.59	3	4		25.7282	14.75	3	7		14.8298	10.37	2	4			0				434	47.0459	5.43994
O75396	Vesicle-trafficking protein SEC22b OS=Homo sapiens OX=9606 GN=SEC22B PE=1 SV=4 - [SC22B_HUMAN]		32.8755	29.77	4	8		17.1778	14.42	2	4		10.7358	14.42	2	3		22.7637	23.26	3	5			0					0				215	24.5775	6.91748
O75695	Protein XRP2 OS=Homo sapiens OX=9606 GN=RP2 PE=1 SV=4 - [XRP2_HUMAN]		26.8907	17.43	4	8		16.8444	12.86	3	5		27.2348	17.43	4	7		13.2156	12.86	3	4		13.5959	6.86	2	4		10.9378	10	2	3		350	39.6155	5.12256
O75955	Flotillin-1 OS=Homo sapiens OX=9606 GN=FLOT1 PE=1 SV=3 - [FLOT1_HUMAN]		91.6414	36.53	10	23		71.1915	30.44	9	19		101.334	32.08	11	26		68.979	29.04	9	17		74.4507	36.07	10	19		122.765	39.34	12	30		427	47.3256	7.48877
O94919	Endonuclease domain-containing 1 protein OS=Homo sapiens OX=9606 GN=ENDOD1 PE=1 SV=2 - [ENDD1_HUMAN]		49.6853	28.8	8	14		19.8489	12	3	6		53.0677	32.6	8	14		39.032	22.4	6	11		32.326	20.2	5	9		23.1777	16.6	4	6		500	54.9813	5.70654
P00387	NADH-cytochrome b5 reductase 3 OS=Homo sapiens OX=9606 GN=CYB5R3 PE=1 SV=3 - [NB5R3_HUMAN]		77.7567	47.51	9	17		39.9916	33.55	6	9		91.8164	45.85	8	19		60.078	38.54	6	12		44.6006	32.56	6	9			0				301	34.2127	7.59131
P01116	GTPase KRas OS=Homo sapiens OX=9606 GN=KRAS PE=1 SV=1 - [RASK_HUMAN]		52.3383	41.8	5	12		25.1161	28.04	3	6		51.8318	47.62	7	14		28.6613	21.69	3	5		21.6096	28.04	3	6			0				189	21.642	6.771
P02042	Hemoglobin subunit delta OS=Homo sapiens OX=9606 GN=HBD PE=1 SV=2 - [HBD_HUMAN]		45.9887	31.29	4	12		49.3808	18.37	3	16		82.9005	39.46	5	21		47.1569	31.29	4	12		34.2666	18.37	3	9		15.907	18.37	2	4		147	16.0453	8.04541
P02533	Keratin, type I cytoskeletal 14 OS=Homo sapiens OX=9606 GN=KRT14 PE=1 SV=4 - [K1C14_HUMAN]		229.041	34.32	11	59		204.449	35.81	11	52		176.954	28.6	8	50		289.184	31.14	10	77		753.353	43.22	15	205		144.242	27.97	9	39		472	51.5294	5.16064
P02538	Keratin, type II cytoskeletal 6A OS=Homo sapiens OX=9606 GN=KRT6A PE=1 SV=3 - [K2C6A_HUMAN]		139.282	19.86	8	41		160.602	25.89	10	48		115.795	17.02	7	36		210.642	24.65	10	65		1070.22	32.8	14	303		217.417	18.44	7	64		564	60.0083	8.00146
P02549	Spectrin alpha chain, erythrocytic 1 OS=Homo sapiens OX=9606 GN=SPTA1 PE=1 SV=5 - [SPTA1_HUMAN]		44.4886	6.24	9	13		10.665	1.94	3	3			0				129.543	14.18	20	32		287.272	25.22	37	70		338.394	25.71	39	80		2419	279.842	5.04639
P02724	Glycophorin-A OS=Homo sapiens OX=9606 GN=GYPA PE=1 SV=2 - [GLPA_HUMAN]		88.1062	20.67	2	20		84.4502	20.67	2	18		109.936	20.67	2	23		61.5575	20.67	2	13		40.4432	20.67	2	8		21.6085	20.67	2	4		150	16.3214	5.46533
P02730	Band 3 anion transport protein OS=Homo sapiens OX=9606 GN=SLC4A1 PE=1 SV=3 - [B3AT_HUMAN]		994.494	34.25	21	282		406.539	32.71	15	112		2546.52	36.11	21	697		493.464	29.97	17	137		467.528	29.42	15	124		226.71	24.92	13	61		911	101.727	5.18604
P02768	Serum albumin OS=Homo sapiens OX=9606 GN=ALB PE=1 SV=2 - [ALBU_HUMAN]			0					0				26.5242	8.21	3	6		19.2037	6.24	2	4		21.3596	8.21	3	5			0				609	69.3215	6.27783
P04264	Keratin, type II cytoskeletal 1 OS=Homo sapiens OX=9606 GN=KRT1 PE=1 SV=6 - [K2C1_HUMAN]		450.04	27.17	14	122		503.309	35.25	17	140		387.179	28.88	14	105		656.363	30.59	15	177		475.58	30.59	14	132		404.654	25.47	14	108		644	65.999	8.11865
P04406	Glyceraldehyde-3-phosphate dehydrogenase OS=Homo sapiens OX=9606 GN=GAPDH PE=1 SV=3 - [G3P_HUMAN]		581.868	45.97	9	135		252.288	47.16	9	63		1557.64	55.22	12	308		287.094	45.97	9	69		193.703	40.9	8	44		109.343	36.72	7	27		335	36.0304	8.45557
P04899	Guanine nucleotide-binding protein G(i) subunit alpha-2 OS=Homo sapiens OX=9606 GN=GNAI2 PE=1 SV=3 - [GNAI2_HUMAN]		37.3141	25.35	6	11		18.1352	12.39	3	5		79.5532	30.42	7	24		32.3676	20.28	5	9		15.0737	11.55	3	4		9.77794	8.45	2	4		355	40.4251	5.5415
P04921	Glycophorin-C OS=Homo sapiens OX=9606 GN=GYPC PE=1 SV=1 - [GLPC_HUMAN]		95.516	24.22	3	19		72.8975	24.22	3	14		111.381	24.22	3	22		67.8062	24.22	3	14		47.0781	21.09	2	9		18.3239	21.09	2	4		128	13.8017	4.84326
P05089	Arginase-1 OS=Homo sapiens OX=9606 GN=ARG1 PE=1 SV=2 - [ARGI1_HUMAN]		12.8909	12.11	2	3			0				12.515	10.87	2	4		13.8688	15.53	3	4		12.5321	9.01	2	4		7.78247	11.8	2	2		322	34.7133	7.21045
P05787	Keratin, type II cytoskeletal 8 OS=Homo sapiens OX=9606 GN=KRT8 PE=1 SV=7 - [K2C8_HUMAN]		85.5712	5.38	2	25			0					0					0				112.324	5.38	2	34			0				483	53.6711	5.59229
P07355	Annexin A2 OS=Homo sapiens OX=9606 GN=ANXA2 PE=1 SV=2 - [ANXA2_HUMAN]		40.181	26.25	5	10		14.2185	12.09	2	3		30.3517	16.81	3	7		44.1187	20.94	4	10		44.2002	20.94	4	10		18.5176	12.09	2	4		339	38.5798	7.75244
P08134	Rho-related GTP-binding protein RhoC OS=Homo sapiens OX=9606 GN=RHOC PE=1 SV=1 - [RHOC_HUMAN]		22.9409	49.22	5	6		16.6015	7.77	2	4		26.9125	31.61	3	6			0				12.5902	11.92	2	4			0				193	21.9923	6.58057
P08174	Complement decay-accelerating factor OS=Homo sapiens OX=9606 GN=CD55 PE=1 SV=4 - [DAF_HUMAN]			0				20.6536	18.9	3	5		16.8362	11.29	2	5		9.91164	11.29	2	3			0					0				381	41.3736	7.59131
P08754	Guanine nucleotide-binding protein G(i) subunit alpha OS=Homo sapiens OX=9606 GN=GNAI3 PE=1 SV=3 - [GNAI3_HUMAN]		26.2621	16.38	4	8		17.2678	12.99	3	5		70.5835	27.97	6	20		23.0215	16.38	4	7		18.0783	12.15	3	5			0				354	40.5063	5.69385
P08779	Keratin, type I cytoskeletal 16 OS=Homo sapiens OX=9606 GN=KRT16 PE=1 SV=4 - [K1C16_HUMAN]		171.79	29.81	9	41		163.183	34.25	9	43		136.446	26	8	34		239.869	29.81	9	60		781.345	39.53	15	200		154.104	31.92	8	38		473	51.2362	5.04639
P09543	2',3'-cyclic-nucleotide 3'-phosphodiesterase OS=Homo sapiens OX=9606 GN=CNP PE=1 SV=2 - [CN37_HUMAN]		43.2173	19.71	5	9		29.2706	15.44	4	7		68.0528	20.67	5	18		31.208	17.58	4	7		20.1301	14.73	3	5			0				421	47.5487	9.0708
P10114	Ras-related protein Rap-2a OS=Homo sapiens OX=9606 GN=RAP2A PE=1 SV=1 - [RAP2A_HUMAN]		21.6801	22.95	3	5			0				38.2254	42.62	5	9		24.5429	22.95	3	6		20.399	28.42	4	6		7.13735	13.66	2	3		183	20.6023	4.81787
P11142	Heat shock cognate 71 kDa protein OS=Homo sapiens OX=9606 GN=HSPA8 PE=1 SV=1 - [HSP7C_HUMAN]			0					0				19.6371	5.73	2	4		17.1363	10.99	4	5		24.115	11.61	4	7		40.9226	15.63	6	12		646	70.8542	5.51611
P11166	Solute carrier family 2, facilitated glucose transporter member 1 OS=Homo sapiens OX=9606 GN=SLC2A1 PE=1 SV=2 - [GTR1_HUMAN]		141.304	17.48	7	42		85.1472	11.18	6	25		102.73	14.02	6	31		87.9273	19.51	8	26		104.172	16.26	7	32		46.5211	11.99	6	13		492	54.0485	8.71924
P11171	Protein 4.1 OS=Homo sapiens OX=9606 GN=EPB41 PE=1 SV=4 - [41_HUMAN]		89.6153	21.18	10	24		37.9686	12.73	6	10		128.292	17.36	9	38		85.6002	22.69	11	25		277.65	24.65	13	78		277.589	28.47	15	70		864	96.9573	5.57959
P11277	Spectrin beta chain, erythrocytic OS=Homo sapiens OX=9606 GN=SPTB PE=1 SV=5 - [SPTB1_HUMAN]		73.6268	9.97	13	20		38.6152	3.51	5	10			0				197.978	19.42	25	47		376.115	26.67	36	92		403.83	31.12	42	98		2137	246.316	5.2749
P11586	C-1-tetrahydrofolate synthase, cytoplasmic OS=Homo sapiens OX=9606 GN=MTHFD1 PE=1 SV=3 - [C1TC_HUMAN]			0					0				24.9325	8.77	5	8		9.16976	4.17	2	3			0					0				935	101.495	7.29834
P12035	Keratin, type II cytoskeletal 3 OS=Homo sapiens OX=9606 GN=KRT3 PE=1 SV=3 - [K2C3_HUMAN]		37.6429	6.05	2	12		48.2812	3.34	2	15			0				46.5724	9.39	4	15		184.655	13.22	6	59		34.428	7.96	3	11		628	64.3776	6.48096
P13645	Keratin, type I cytoskeletal 10 OS=Homo sapiens OX=9606 GN=KRT10 PE=1 SV=6 - [K1C10_HUMAN]		398.662	35.45	13	95		281.306	32.53	13	68		537.549	36.99	14	137		455.041	34.93	13	112		283.431	33.22	12	68		314.36	33.22	12	73		584	58.7917	5.21143
P13646	Keratin, type I cytoskeletal 13 OS=Homo sapiens OX=9606 GN=KRT13 PE=1 SV=4 - [K1C13_HUMAN]		41.6503	11.14	3	11			0				20.1337	6.11	2	6		24.8663	6.11	2	7		59.0351	8.52	3	18		8.01289	6.11	2	3		458	49.5574	4.95752
P13647	Keratin, type II cytoskeletal 5 OS=Homo sapiens OX=9606 GN=KRT5 PE=1 SV=3 - [K2C5_HUMAN]		103.625	12.71	6	30		81.123	10.17	5	25		80.4417	10.17	5	24		105.025	16.44	7	32		278.469	20.85	8	86		76.2019	14.75	6	23		590	62.34	7.73779
P14923	Junction plakoglobin OS=Homo sapiens OX=9606 GN=JUP PE=1 SV=3 - [PLAK_HUMAN]		55.061	24.56	11	17		36.5121	13.15	6	11		30.0967	9.26	4	9		63.1603	21.21	10	17		84.3284	29.93	12	22		27.8457	13.29	6	8		745	81.6927	6.13818
P15924	Desmoplakin OS=Homo sapiens OX=9606 GN=DSP PE=1 SV=3 - [DESP_HUMAN]		56.2842	6.44	10	14		34.0065	3.31	5	9		48.4201	4.7	7	12		100.073	7.87	13	25		99.2992	10.76	17	25		23.9409	3.52	6	6		2871	331.569	6.81494
P16157	Ankyrin-1 OS=Homo sapiens OX=9606 GN=ANK1 PE=1 SV=3 - [ANK1_HUMAN]		48.8318	8.88	9	13		42.9175	6.54	7	12		203.045	23.18	24	52		172.119	26.32	28	47		188.142	22.81	24	45		234.19	27.49	30	61		1881	206.137	6.01123
P16452	Erythrocyte membrane protein band 4.2 OS=Homo sapiens OX=9606 GN=EPB42 PE=1 SV=3 - [EPB42_HUMAN]		223.184	41.24	18	63		91.0523	28.22	11	28		1092.39	57.31	29	297		169.184	33.57	16	47		92.8244	31.98	14	27		66.2659	22	10	18		691	76.9607	8.08936
P17612	cAMP-dependent protein kinase catalytic subunit alpha OS=Homo sapiens OX=9606 GN=PRKACA PE=1 SV=2 - [KAPCA_HUMAN]		27.2747	16.52	3	6			0				33.7147	21.94	4	7			0				13.5585	9.69	2	4			0				351	40.564	8.79248
P18577	Blood group Rh(CE) polypeptide OS=Homo sapiens OX=9606 GN=RHCE PE=1 SV=2 - [RHCE_HUMAN]		45.6238	12.95	4	12		19.6537	10.79	3	7		21.4533	10.79	3	8		19.5781	8.87	2	6		38.9361	14.87	5	11		24.1719	8.87	2	7		417	45.5303	9.36377
P19012	Keratin, type I cytoskeletal 15 OS=Homo sapiens OX=9606 GN=KRT15 PE=1 SV=3 - [K1C15_HUMAN]		15.0689	6.14	2	4			0					0				47.5849	6.14	2	14		84.6602	8.77	4	26		22.9217	6.14	2	7		456	49.1811	4.76709
P19013	Keratin, type II cytoskeletal 4 OS=Homo sapiens OX=9606 GN=KRT4 PE=1 SV=5 - [K2C4_HUMAN]		94.5938	12.31	4	28		112.369	7.31	2	34			0				118.797	9.62	3	36		220.323	11.35	4	67		61.3101	9.62	3	18		520	56.1093	6.60986
P22303	Acetylcholinesterase OS=Homo sapiens OX=9606 GN=ACHE PE=1 SV=1 - [ACES_HUMAN]		15.5452	11.56	3	4			0				10.1317	6.84	2	3		9.67966	11.24	3	3			0					0				614	67.7533	6.29053
P23276	Kell blood group glycoprotein OS=Homo sapiens OX=9606 GN=KEL PE=1 SV=2 - [KELL_HUMAN]		89.9482	20.49	8	22		21.9454	6.15	3	5		122.77	28.14	11	27		28.6967	9.84	4	7		29.4157	8.88	4	7		16.0382	5.46	2	4		732	82.7709	7.89893
P23634	Plasma membrane calcium-transporting ATPase 4 OS=Homo sapiens OX=9606 GN=ATP2B4 PE=1 SV=2 - [AT2B4_HUMAN]		79.6128	11.6	9	19		24.1725	3.14	3	5		52.2162	8.54	6	13		31.9398	7.33	5	8		14.7881	3.38	2	4			0				1241	137.833	6.59521
P27105	Erythrocyte band 7 integral membrane protein OS=Homo sapiens OX=9606 GN=STOM PE=1 SV=3 - [STOM_HUMAN]		1274.36	62.85	15	345		1012.34	57.99	12	297		1328.19	57.64	13	374		1010.17	60.76	13	289		844.715	59.03	13	231		415.36	48.96	8	123		288	31.7107	7.88428
P28289	Tropomodulin-1 OS=Homo sapiens OX=9606 GN=TMOD1 PE=1 SV=1 - [TMOD1_HUMAN]		50.1933	29.81	6	12		18.2886	11.7	3	5		53.2798	25.35	6	14		48.0012	24.51	6	11		80.5972	26.46	7	21		63.5178	24.51	6	16		359	40.5439	5.09717
P29972	Aquaporin-1 OS=Homo sapiens OX=9606 GN=AQP1 PE=1 SV=3 - [AQP1_HUMAN]		203.826	22.3	4	41		87.9566	19.7	2	19		249.637	19.7	2	52		93.8939	19.7	2	18		191.471	32.34	3	39		46.5455	19.7	2	9		269	28.5081	7.41553
P32119	Peroxiredoxin-2 OS=Homo sapiens OX=9606 GN=PRDX2 PE=1 SV=5 - [PRDX2_HUMAN]		15.14	9.09	2	4			0				38.1512	9.09	2	10		16.6521	9.09	2	5		18.4827	9.09	2	5			0				198	21.8782	5.97314
P35527	Keratin, type I cytoskeletal 9 OS=Homo sapiens OX=9606 GN=KRT9 PE=1 SV=3 - [K1C9_HUMAN]		669.258	42.86	18	146		515.465	43.66	17	104		786.834	53.61	19	181		885.387	49.76	19	194		495.127	42.86	18	113		463.981	40.93	14	107		623	62.0268	5.23682
P35611	Alpha-adducin OS=Homo sapiens OX=9606 GN=ADD1 PE=1 SV=2 - [ADDA_HUMAN]		12.8822	4.21	2	3			0				36.3198	12.75	5	9		26.7115	10.31	4	7		51.8181	19	7	13		49.1036	15.47	6	12		737	80.9047	5.8335
P35612	Beta-adducin OS=Homo sapiens OX=9606 GN=ADD2 PE=1 SV=3 - [ADDB_HUMAN]			0					0				8.20609	5.1	2	2			0				15.3516	5.37	2	3			0				726	80.8034	5.92236
P35613	Basigin OS=Homo sapiens OX=9606 GN=BSG PE=1 SV=2 - [BASI_HUMAN]		53.278	16.36	3	12		38.1262	8.31	2	9		42.0548	20.52	4	10		36.2904	16.36	3	8		20.3203	16.36	3	5		24.1056	8.31	2	6		385	42.1741	5.65576
P35908	Keratin, type II cytoskeletal 2 epidermal OS=Homo sapiens OX=9606 GN=KRT2 PE=1 SV=2 - [K22E_HUMAN]		167.649	35.21	13	42		138.611	23	9	38		132.667	32.24	10	35		193.164	35.05	13	48		255.502	34.9	13	74		193.115	34.27	12	48		639	65.3932	8.00146
P48668	Keratin, type II cytoskeletal 6C OS=Homo sapiens OX=9606 GN=KRT6C PE=1 SV=3 - [K2C6C_HUMAN]		131.741	18.09	7	38		140.124	24.11	9	41		115.795	17.02	7	36		200.566	22.87	9	61		1053.95	32.98	13	297		220.254	19.33	7	64		564	59.9883	8.00146
P50148	Guanine nucleotide-binding protein G(q) subunit alpha OS=Homo sapiens OX=9606 GN=GNAQ PE=1 SV=4 - [GNAQ_HUMAN]		28.6874	22.28	5	8			0				29.1086	18.66	4	8		15.7052	13.65	3	4			0					0				359	42.1153	5.68115
P50895	Basal cell adhesion molecule OS=Homo sapiens OX=9606 GN=BCAM PE=1 SV=2 - [BCAM_HUMAN]		46.9963	24.2	9	14		24.5275	15.29	5	8		72.2881	26.59	9	20		28.547	15.92	5	8		8.5027	7.32	2	3			0				628	67.3626	5.80811
P51149	Ras-related protein Rab-7a OS=Homo sapiens OX=9606 GN=RAB7A PE=1 SV=1 - [RAB7A_HUMAN]		40.1126	41.06	6	11		21.3099	22.71	3	6		21.5582	22.71	3	5		22.712	28.5	4	6			0					0				207	23.4748	6.69775
P60709	Actin, cytoplasmic 1 OS=Homo sapiens OX=9606 GN=ACTB PE=1 SV=1 - [ACTB_HUMAN]		77.8602	38.67	8	18		44.3604	22.93	5	11		67.8934	43.47	9	16		97.0042	41.33	9	22		190.28	43.47	10	47		235.373	43.73	9	56		375	41.7097	5.47803
P60953	Cell division control protein 42 homolog OS=Homo sapiens OX=9606 GN=CDC42 PE=1 SV=2 - [CDC42_HUMAN]		62.9108	34.55	4	19			0				66.7401	34.55	4	20		45.3871	34.55	4	13		34.4805	34.55	4	10		9.68153	15.71	2	3		191	21.245	6.55127
P61006	Ras-related protein Rab-8A OS=Homo sapiens OX=9606 GN=RAB8A PE=1 SV=1 - [RAB8A_HUMAN]		36.9304	23.19	3	11			0				57.0459	21.74	3	17		10.5604	15.94	2	3			0					0				207	23.6532	9.0708
P61019	Ras-related protein Rab-2A OS=Homo sapiens OX=9606 GN=RAB2A PE=1 SV=1 - [RAB2A_HUMAN]		32.4023	26.89	4	8			0				24.6806	26.42	4	7			0				19.4109	18.87	3	6			0				212	23.5308	6.53662
P61020	Ras-related protein Rab-5B OS=Homo sapiens OX=9606 GN=RAB5B PE=1 SV=1 - [RAB5B_HUMAN]		22.1295	15.35	2	6			0				24.4629	15.35	2	7		19.2603	15.35	2	6			0					0				215	23.6919	8.1333
P61026	Ras-related protein Rab-10 OS=Homo sapiens OX=9606 GN=RAB10 PE=1 SV=1 - [RAB10_HUMAN]		57.6848	34	4	16			0				21.824	34	4	6		27.0291	26.5	3	7		22.3436	26.5	3	7		12.1301	21	2	3		200	22.5266	8.38232
P61225	Ras-related protein Rap-2b OS=Homo sapiens OX=9606 GN=RAP2B PE=1 SV=1 - [RAP2B_HUMAN]		92.6504	46.99	6	26		57.3752	25.68	3	13		177.6	48.63	6	47		51.4468	38.25	5	12		40.6007	34.97	5	11		24.3309	28.96	4	7		183	20.4912	4.80518
P62820	Ras-related protein Rab-1A OS=Homo sapiens OX=9606 GN=RAB1A PE=1 SV=3 - [RAB1A_HUMAN]		29.6325	35.61	4	7			0				21.4436	25.37	3	5		22.7922	25.37	3	5		9.54325	16.1	2	2			0				205	22.6634	6.21436
P62834	Ras-related protein Rap-1A OS=Homo sapiens OX=9606 GN=RAP1A PE=1 SV=1 - [RAP1A_HUMAN]		90.864	23.91	4	24		37.4087	14.67	2	11		122.454	30.43	4	37		71.9746	29.35	3	22		52.1304	15.76	3	15		21.6785	14.67	2	6		184	20.9737	6.66846
P62873	Guanine nucleotide-binding protein G(I)/G(S)/G(T) subunit beta-1 OS=Homo sapiens OX=9606 GN=GNB1 PE=1 SV=3 - [GBB1_HUMAN]		70.0286	37.35	6	15		32.7022	16.18	4	9		92.1572	41.18	8	24		36.3651	22.65	4	8		25.6493	19.12	3	5			0				340	37.353	5.99854
P62879	Guanine nucleotide-binding protein G(I)/G(S)/G(T) subunit beta-2 OS=Homo sapiens OX=9606 GN=GNB2 PE=1 SV=3 - [GBB2_HUMAN]		63.4388	28.24	6	15			0				53.8082	31.76	7	13		36.3817	27.94	5	8		20.737	12.35	2	4							340	37.3071	5.99854
P63000	Ras-related C3 botulinum toxin substrate 1 OS=Homo sapiens OX=9606 GN=RAC1 PE=1 SV=1 - [RAC1_HUMAN]		32.9134	22.4	3	8		20.3999	22.4	2	5		27.5364	22.4	3	8		25.031	22.4	3	7		35.705	22.4	3	9		15.3764	22.4	2	4		192	21.4362	8.49951
P63092	Guanine nucleotide-binding protein G(s) subunit alpha isoforms short OS=Homo sapiens OX=9606 GN=GNAS PE=1 SV=1 - [GNAS2_HUMAN]		64.8104	28.17	7	15		14.3354	6.85	2	3		74.8686	27.66	7	19		26.4291	18.78	4	7		18.3461	18.78	4	5		10.8033	9.64	2	3		394	45.6359	5.8208
P68104	Elongation factor 1-alpha 1 OS=Homo sapiens OX=9606 GN=EEF1A1 PE=1 SV=1 - [EF1A1_HUMAN]			0					0				25.2522	14.5	3	8			0				11.896	14.5	3	3			0				462	50.1091	9.01221
P68871	Hemoglobin subunit beta OS=Homo sapiens OX=9606 GN=HBB PE=1 SV=2 - [HBB_HUMAN]		64.1967	57.14	6	17		65.4347	31.29	4	20		114.194	57.14	6	31		46.6676	46.26	5	12		50.6876	31.29	4	13		21.9705	42.18	4	6		147	15.9883	7.28369
P69905	Hemoglobin subunit alpha OS=Homo sapiens OX=9606 GN=HBA1 PE=1 SV=2 - [HBA_HUMAN]		64.441	76.76	6	18		66.4156	36.62	4	21		122.82	76.76	6	30		31.4581	57.04	5	9			0				13.5013	26.06	3	5		142	15.2479	8.67529
Q00013	55 kDa erythrocyte membrane protein OS=Homo sapiens OX=9606 GN=MPP1 PE=1 SV=2 - [EM55_HUMAN]		457.023	56.87	15	115		286.154	43.56	12	76		452.959	55.36	15	116		243.694	54.08	14	61		236.063	54.08	14	60		76.3002	25.32	8	17		466	52.2636	7.37158
Q01469	Fatty acid-binding protein 5 OS=Homo sapiens OX=9606 GN=FABP5 PE=1 SV=3 - [FABP5_HUMAN]			0					0				12.8214	25.93	2	4		22.7087	26.67	3	6		44.2763	45.93	5	12		16.2102	26.67	2	4		135	15.1546	7.00537
Q02094	Ammonium transporter Rh type A OS=Homo sapiens OX=9606 GN=RHAG PE=1 SV=2 - [RHAG_HUMAN]		54.8106	10.27	2	12		13.5964	10.27	2	3		14.9342	10.27	2	3		22.6995	10.27	2	5		13.528	10.27	2	3		23.2267	10.27	2	5		409	44.1687	6.84424
Q02161	Blood group Rh(D) polypeptide OS=Homo sapiens OX=9606 GN=RHD PE=1 SV=3 - [RHD_HUMAN]		34.6654	9.35	3	10		13.6192	11.27	3	5		22.8441	11.27	3	8		20.1043	9.35	2	6		31.9737	11.27	4	10		27.7818	9.35	3	8		417	45.1809	8.49951
Q02413	Desmoglein-1 OS=Homo sapiens OX=9606 GN=DSG1 PE=1 SV=2 - [DSG1_HUMAN]		13.1099	5.72	3	4		10.1752	3.62	2	3			0				31.6531	7.15	4	8		15.9021	7.15	4	5		28.9558	5.72	3	8		1049	113.676	5.03369
Q04695	Keratin, type I cytoskeletal 17 OS=Homo sapiens OX=9606 GN=KRT17 PE=1 SV=2 - [K1C17_HUMAN]		142.58	33.1	10	36		104.922	25.23	8	27		91.1832	24.77	8	24		154.008	28.47	8	40		463.836	38.43	13	123		142.222	27.55	9	38		432	48.076	5.021
Q04941	Proteolipid protein 2 OS=Homo sapiens OX=9606 GN=PLP2 PE=1 SV=1 - [PLP2_HUMAN]		9.92319	13.82	2	3		11.0476	13.82	2	3			0				10.5283	13.82	2	3			0					0				152	16.6797	7.23975
Q13336	Urea transporter 1 OS=Homo sapiens OX=9606 GN=SLC14A1 PE=1 SV=2 - [UT1_HUMAN]		39.2365	9.51	2	10			0				22.8603	9.51	2	6		28.2645	9.51	2	7		21.9218	9.51	2	6			0				389	42.4998	7.15186
Q14254	Flotillin-2 OS=Homo sapiens OX=9606 GN=FLOT2 PE=1 SV=2 - [FLOT2_HUMAN]		63.4124	19.86	7	17		55.6807	18.69	6	16		57.8956	23.83	8	18		91.7648	30.37	10	25		86.8334	28.97	10	25		94.5439	33.64	12	26		428	47.0347	5.24951
Q14773	Intercellular adhesion molecule 4 OS=Homo sapiens OX=9606 GN=ICAM4 PE=1 SV=1 - [ICAM4_HUMAN]		23.8652	13.65	3	6		23.9604	16.97	3	6		22.493	23.25	4	6		12.1469	11.44	2	3		16.3556	23.25	4	5			0				271	29.2464	10.0962
Q14CN4	Keratin, type II cytoskeletal 72 OS=Homo sapiens OX=9606 GN=KRT72 PE=1 SV=2 - [K2C72_HUMAN]			0				14.6844	5.28	2	4			0				10.9768	5.28	2	3		9.99982	4.7	2	3			0				511	55.8424	6.88818
Q15286	Ras-related protein Rab-35 OS=Homo sapiens OX=9606 GN=RAB35 PE=1 SV=1 - [RAB35_HUMAN]		61.4333	25.87	3	16			0				78.0086	36.32	4	22		19.1547	18.41	2	5		29.4533	25.87	3	7		11.0424	16.42	2	3		201	23.0108	8.29443
Q53GQ0	Very-long-chain 3-oxoacyl-CoA reductase OS=Homo sapiens OX=9606 GN=HSD17B12 PE=1 SV=2 - [DHB12_HUMAN]		4.44627	8.33	2	2			0				16.7596	14.1	3	5		10.5083	9.29	2	3		10.349	9.29	2	3			0				312	34.3022	9.31982
Q562R1	Beta-actin-like protein 2 OS=Homo sapiens OX=9606 GN=ACTBL2 PE=1 SV=2 - [ACTBL_HUMAN]		10.5138	6.38	2	3		7.2852	12.23	2	2			0				15.7798	18.09	3	4		22.5059	14.36	3	6		26.3746	12.23	2	7		376	41.976	5.59229
Q6DD88	Atlastin-3 OS=Homo sapiens OX=9606 GN=ATL3 PE=1 SV=1 - [ATLA3_HUMAN]		43.4121	21.63	6	11		24.5306	13.86	4	6		40.5641	20.33	6	11		54.2627	21.63	6	15		33.6242	17.01	5	8			0				541	60.5034	5.65576
Q6PIU2	Neutral cholesterol ester hydrolase 1 OS=Homo sapiens OX=9606 GN=NCEH1 PE=1 SV=3 - [NCEH1_HUMAN]		12.2344	9.07	3	4		6.80378	7.84	2	2			0				11.1099	6.86	2	3			0					0				408	45.7787	7.2251
Q8N1N4	Keratin, type II cytoskeletal 78 OS=Homo sapiens OX=9606 GN=KRT78 PE=1 SV=2 - [K2C78_HUMAN]		16.4599	5	3	5			0					0				20.7603	10	3	5		19.6091	7.31	3	6			0				520	56.8305	6.02393
Q8N5K1	CDGSH iron-sulfur domain-containing protein 2 OS=Homo sapiens OX=9606 GN=CISD2 PE=1 SV=1 - [CISD2_HUMAN]		11.1605	9.63	2	4			0				14.6898	20	3	5		9.11959	9.63	2	3		12.2043	19.26	2	4			0				135	15.2685	9.61279
Q93070	Ecto-ADP-ribosyltransferase 4 OS=Homo sapiens OX=9606 GN=ART4 PE=2 SV=2 - [NAR4_HUMAN]		11.4493	9.55	2	3		20.6247	13.69	3	6		30.2037	14.33	4	8		20.032	14.33	3	5		15.4015	10.83	3	5			0				314	35.8545	9.21729
Q99808	Equilibrative nucleoside transporter 1 OS=Homo sapiens OX=9606 GN=SLC29A1 PE=1 SV=3 - [S29A1_HUMAN]		18.0659	5.26	2	6			0				28.4734	10.09	4	10		26.8157	7.68	3	9		12.1088	5.26	2	4		8.03627	5.26	2	3		456	50.1864	8.29443
Q99832	T-complex protein 1 subunit eta OS=Homo sapiens OX=9606 GN=CCT7 PE=1 SV=2 - [TCPH_HUMAN]		25.4285	8.66	3	6			0				53.1621	18.6	6	13		10.941	10.68	3	3			0					0				543	59.3289	7.6499
Q9H0R3	Transmembrane protein 222 OS=Homo sapiens OX=9606 GN=TMEM222 PE=1 SV=2 - [TM222_HUMAN]		21.5677	22.12	2	5		18.4218	22.12	2	4		17.8968	28.85	3	5		15.6874	22.12	2	4		14.2855	22.12	2	3			0				208	23.2144	6.50732
Q9H0U4	Ras-related protein Rab-1B OS=Homo sapiens OX=9606 GN=RAB1B PE=1 SV=1 - [RAB1B_HUMAN]		25.4532	25.87	3	6			0				20.8654	25.87	3	5		21.9726	25.87	3	5			0					0				201	22.1572	5.73193
Q9H8H3	Methyltransferase-like protein 7A OS=Homo sapiens OX=9606 GN=METTL7A PE=1 SV=1 - [MET7A_HUMAN]		16.2244	12.3	2	4		17.5315	12.3	2	4		16.9652	12.3	2	4		18.0253	12.3	2	4		13.2417	12.3	2	3			0				244	28.3006	8.38232
Q9NP58	ATP-binding cassette sub-family B member 6, mitochondrial OS=Homo sapiens OX=9606 GN=ABCB6 PE=1 SV=1 - [ABCB6_HUMAN]		70.4085	19	9	17		19.3484	6.29	3	5		34.897	12.95	5	7		53.2587	12.23	5	12		36.4632	14.25	6	9			0				842	93.8262	8.48486
Q9P0L0	Vesicle-associated membrane protein-associated protein A OS=Homo sapiens OX=9606 GN=VAPA PE=1 SV=3 - [VAPA_HUMAN]		24.0611	19.28	3	7		16.5384	11.24	2	5		24.6146	19.28	3	7		20.0523	11.24	2	6		14.4771	19.28	3	4			0				249	27.8752	8.6167
Q9UKU0	Long-chain-fatty-acid--CoA ligase 6 OS=Homo sapiens OX=9606 GN=ACSL6 PE=1 SV=4 - [ACSL6_HUMAN]		10.8991	7.17	3	4			0				37.3028	13.49	6	10		11.2053	3.44	2	4			0					0				697	77.702	7.43018
Q9UKV8	Protein argonaute-2 OS=Homo sapiens OX=9606 GN=AGO2 PE=1 SV=3 - [AGO2_HUMAN]			0					0				41.6835	9.66	5	12		22.4578	7.33	4	7		10.4824	3.73	2	3			0				859	97.1459	9.18799
Q9Y624	Junctional adhesion molecule A OS=Homo sapiens OX=9606 GN=F11R PE=1 SV=1 - [JAM1_HUMAN]		20.7821	25.42	4	6		8.91665	11.37	2	3		21.4011	18.73	3	6		9.90253	11.37	2	3		8.50781	11.37	2	3			0				299	32.5625	7.89893
O00161	Synaptosomal-associated protein 23 OS=Homo sapiens OX=9606 GN=SNAP23 PE=1 SV=1 - [SNP23_HUMAN]		17.6409	18.48	2	4			0				10.2108	23.22	2	4			0					0					0				211	23.3395	5.0083
O00186	Syntaxin-binding protein 3 OS=Homo sapiens OX=9606 GN=STXBP3 PE=1 SV=2 - [STXB3_HUMAN]			0					0				12.7174	5.74	2	3			0					0					0				592	67.7208	7.79639
O15400	Syntaxin-7 OS=Homo sapiens OX=9606 GN=STX7 PE=1 SV=4 - [STX7_HUMAN]		29.9685	24.52	3	5			0				31.321	24.52	3	5			0					0					0				261	29.7973	5.5542
O15439	Multidrug resistance-associated protein 4 OS=Homo sapiens OX=9606 GN=ABCC4 PE=1 SV=3 - [MRP4_HUMAN]		8.79759	2.57	2	3			0					0					0					0					0				1325	149.432	8.19189
O15484	Calpain-5 OS=Homo sapiens OX=9606 GN=CAPN5 PE=1 SV=2 - [CAN5_HUMAN]		9.9537	5	2	3			0				17.1854	7.03	3	5			0					0					0				640	73.1227	7.63525
O43790	Keratin, type II cuticular Hb6 OS=Homo sapiens OX=9606 GN=KRT86 PE=1 SV=1 - [KRT86_HUMAN]		30.7126	10.49	4	7		166.819	24.07	9	47		18.9505	8.02	2	4			0					0					0				486	53.4663	5.65576
O75326	Semaphorin-7A OS=Homo sapiens OX=9606 GN=SEMA7A PE=1 SV=1 - [SEM7A_HUMAN]		32.9308	12.16	4	7			0				37.9252	11.86	5	10			0					0					0				666	74.7762	7.63525
O75352	Mannose-P-dolichol utilization defect 1 protein OS=Homo sapiens OX=9606 GN=MPDU1 PE=1 SV=2 - [MPU1_HUMAN]			0					0				15.1468	17	3	5			0					0					0				247	26.6205	8.93896
O76009	Keratin, type I cuticular Ha3-I OS=Homo sapiens OX=9606 GN=KRT33A PE=2 SV=2 - [KT33A_HUMAN]			0				112.437	38.61	11	28			0					0					0					0				404	45.9114	4.81787
O76011	Keratin, type I cuticular Ha4 OS=Homo sapiens OX=9606 GN=KRT34 PE=1 SV=2 - [KRT34_HUMAN]			0				108.654	26.38	7	27			0					0					0					0				436	49.3922	5.05908
O95373	Importin-7 OS=Homo sapiens OX=9606 GN=IPO7 PE=1 SV=1 - [IPO7_HUMAN]			0					0				5.81945	3.56	2	2			0					0					0				1038	119.44	4.81787
O95573	Long-chain-fatty-acid--CoA ligase 3 OS=Homo sapiens OX=9606 GN=ACSL3 PE=1 SV=3 - [ACSL3_HUMAN]		10.2912	4.86	2	3			0				15.8493	7.64	3	5			0					0					0				720	80.3683	8.38232
P00915	Carbonic anhydrase 1 OS=Homo sapiens OX=9606 GN=CA1 PE=1 SV=2 - [CAH1_HUMAN]			0					0				25.0692	21.46	3	6			0					0					0				261	28.8524	7.12256
P01111	GTPase NRas OS=Homo sapiens OX=9606 GN=NRAS PE=1 SV=1 - [RASN_HUMAN]		39.2215	41.8	5	9		14.2331	20.11	2	3		45.1776	46.03	7	12			0					0					0				189	21.2155	5.17334
P02788	Lactotransferrin OS=Homo sapiens OX=9606 GN=LTF PE=1 SV=6 - [TRFL_HUMAN]		15.744	6.34	3	5		4.96766	3.94	2	2			0					0					0					0				710	78.1319	8.11865
P05023	Sodium/potassium-transporting ATPase subunit alpha-1 OS=Homo sapiens OX=9606 GN=ATP1A1 PE=1 SV=1 - [AT1A1_HUMAN]		16.728	4.2	2	4			0				15.0421	4.2	2	4			0					0					0				1023	112.824	5.49072
P07237	Protein disulfide-isomerase OS=Homo sapiens OX=9606 GN=P4HB PE=1 SV=3 - [PDIA1_HUMAN]			0					0				5.25029	4.72	2	2			0					0					0				508	57.0807	4.86865
P08727	Keratin, type I cytoskeletal 19 OS=Homo sapiens OX=9606 GN=KRT19 PE=1 SV=4 - [K1C19_HUMAN]			0					0				11.9179	6.75	2	4			0					0					0				400	44.0791	5.13525
P11233	Ras-related protein Ral-A OS=Homo sapiens OX=9606 GN=RALA PE=1 SV=1 - [RALA_HUMAN]		27.7246	29.61	3	7			0				23.2701	19.9	3	6			0					0					0				206	23.552	7.10791
P17858	ATP-dependent 6-phosphofructokinase, liver type OS=Homo sapiens OX=9606 GN=PFKL PE=1 SV=6 - [PFKAL_HUMAN]		10.5294	5.13	2	3			0					0					0					0					0				780	84.9642	7.50342
P17987	T-complex protein 1 subunit alpha OS=Homo sapiens OX=9606 GN=TCP1 PE=1 SV=1 - [TCPA_HUMAN]			0					0				13.1416	8.81	3	4			0					0					0				556	60.3056	6.11279
P21964	Catechol O-methyltransferase OS=Homo sapiens OX=9606 GN=COMT PE=1 SV=2 - [COMT_HUMAN]		9.47397	12.18	2	2			0					0					0					0					0				271	30.0176	5.46533
P25445	Tumor necrosis factor receptor superfamily member 6 OS=Homo sapiens OX=9606 GN=FAS PE=1 SV=1 - [TNR6_HUMAN]		9.26479	12.54	2	3			0					0					0					0					0				335	37.708	7.94287
P27824	Calnexin OS=Homo sapiens OX=9606 GN=CANX PE=1 SV=2 - [CALX_HUMAN]		8.83324	5.74	2	3			0					0					0					0					0				592	67.5259	4.60205
P29992	Guanine nucleotide-binding protein subunit alpha-11 OS=Homo sapiens OX=9606 GN=GNA11 PE=1 SV=2 - [GNA11_HUMAN]		12.8824	9.47	2	4			0				15.0753	9.47	2	4			0					0					0				359	42.0965	5.69385
P30040	Endoplasmic reticulum resident protein 29 OS=Homo sapiens OX=9606 GN=ERP29 PE=1 SV=4 - [ERP29_HUMAN]			0					0				6.18693	10.34	2	2			0					0					0				261	28.9752	7.31299
P30043	Flavin reductase (NADPH) OS=Homo sapiens OX=9606 GN=BLVRB PE=1 SV=3 - [BLVRB_HUMAN]			0					0				15.8703	18.93	2	4			0					0					0				206	22.1054	7.6499
P40227	T-complex protein 1 subunit zeta OS=Homo sapiens OX=9606 GN=CCT6A PE=1 SV=3 - [TCPZ_HUMAN]		11.7739	11.11	3	4			0				46.2831	21.09	6	14			0					0					0				531	57.9876	6.68311
P43250	G protein-coupled receptor kinase 6 OS=Homo sapiens OX=9606 GN=GRK6 PE=1 SV=2 - [GRK6_HUMAN]		13.3283	9.55	3	4			0					0					0					0					0				576	65.9486	8.00146
P49368	T-complex protein 1 subunit gamma OS=Homo sapiens OX=9606 GN=CCT3 PE=1 SV=4 - [TCPG_HUMAN]		8.54639	7.16	2	3			0				8.91819	7.16	2	3			0					0					0				545	60.4953	6.49365
P50395	Rab GDP dissociation inhibitor beta OS=Homo sapiens OX=9606 GN=GDI2 PE=1 SV=2 - [GDIB_HUMAN]			0					0				13.0626	8.76	3	3			0					0					0				445	50.6309	6.46826
P50991	T-complex protein 1 subunit delta OS=Homo sapiens OX=9606 GN=CCT4 PE=1 SV=4 - [TCPD_HUMAN]		20.7236	9.09	3	5			0				34.1179	17.07	6	9			0					0					0				539	57.8878	7.82568
P51148	Ras-related protein Rab-5C OS=Homo sapiens OX=9606 GN=RAB5C PE=1 SV=2 - [RAB5C_HUMAN]		15.8359	15.28	2	5		9.96642	15.28	2	4		27.7253	15.28	2	8			0					0					0				216	23.4678	8.41162
P61106	Ras-related protein Rab-14 OS=Homo sapiens OX=9606 GN=RAB14 PE=1 SV=4 - [RAB14_HUMAN]		12.665	14.42	2	4			0				17.4972	20.93	2	4			0					0					0				215	23.8819	6.21436
P61586	Transforming protein RhoA OS=Homo sapiens OX=9606 GN=RHOA PE=1 SV=1 - [RHOA_HUMAN]		26.6771	49.22	5	7		16.6015	7.77	2	4		32.629	44.04	4	8			0					0					0				193	21.7541	6.1001
P61626	Lysozyme C OS=Homo sapiens OX=9606 GN=LYZ PE=1 SV=1 - [LYSC_HUMAN]		19.0522	35.14	3	5			0				11.145	27.03	2	3			0					0					0				148	16.5263	9.15869
P62745	Rho-related GTP-binding protein RhoB OS=Homo sapiens OX=9606 GN=RHOB PE=1 SV=1 - [RHOB_HUMAN]		10.6392	20.41	3	3			0					0					0					0					0				196	22.1091	5.23682
P63267	Actin, gamma-enteric smooth muscle OS=Homo sapiens OX=9606 GN=ACTG2 PE=1 SV=1 - [ACTH_HUMAN]		17.9596	10.64	3	5		8.13172	8.51	2	2		18.6987	8.51	2	5			0					0					0				376	41.8498	5.47803
P78310	Coxsackievirus and adenovirus receptor OS=Homo sapiens OX=9606 GN=CXADR PE=1 SV=1 - [CXAR_HUMAN]		9.93117	7.95	2	3			0					0					0					0					0				365	40.0044	7.56201
P78371	T-complex protein 1 subunit beta OS=Homo sapiens OX=9606 GN=CCT2 PE=1 SV=4 - [TCPB_HUMAN]			0					0				13.0933	9.91	3	4			0					0					0				535	57.4521	6.45557
P78385	Keratin, type II cuticular Hb3 OS=Homo sapiens OX=9606 GN=KRT83 PE=1 SV=2 - [KRT83_HUMAN]		17.6899	3.85	2	4		129.973	16.02	7	35		18.9505	7.91	2	4			0					0					0				493	54.1605	5.64307
P78386	Keratin, type II cuticular Hb5 OS=Homo sapiens OX=9606 GN=KRT85 PE=1 SV=1 - [KRT85_HUMAN]			0				124.771	19.53	8	36			0					0					0					0				507	55.7665	6.55127
Q12907	Vesicular integral-membrane protein VIP36 OS=Homo sapiens OX=9606 GN=LMAN2 PE=1 SV=1 - [LMAN2_HUMAN]			0					0				10.687	13.2	2	3			0					0					0				356	40.2031	6.94678
Q14344	Guanine nucleotide-binding protein subunit alpha-13 OS=Homo sapiens OX=9606 GN=GNA13 PE=1 SV=2 - [GNA13_HUMAN]			0					0				8.03628	6.63	2	2			0					0					0				377	44.0217	8.00146
Q14533	Keratin, type II cuticular Hb1 OS=Homo sapiens OX=9606 GN=KRT81 PE=1 SV=3 - [KRT81_HUMAN]		20.7487	6.14	3	5		132.199	16.44	7	35		18.9505	7.72	2	4			0					0					0				505	54.8928	5.46533
Q15323	Keratin, type I cuticular Ha1 OS=Homo sapiens OX=9606 GN=KRT31 PE=1 SV=3 - [K1H1_HUMAN]		25.8316	17.07	4	6		144.967	32.93	10	36		13.7256	9.86	2	3			0					0					0				416	47.2071	4.88135
Q15833	Syntaxin-binding protein 2 OS=Homo sapiens OX=9606 GN=STXBP2 PE=1 SV=2 - [STXB2_HUMAN]			0					0				17.5751	9.27	3	5			0					0					0				593	66.4105	6.55127
Q68D91	Metallo-beta-lactamase domain-containing protein 2 OS=Homo sapiens OX=9606 GN=MBLAC2 PE=1 SV=3 - [MBLC2_HUMAN]		32.9788	23.3	4	8		16.581	12.9	2	4		20.6812	17.2	3	6			0					0					0				279	31.352	6.91748
Q6S8J3	POTE ankyrin domain family member E OS=Homo sapiens OX=9606 GN=POTEE PE=2 SV=3 - [POTEE_HUMAN]		21.5467	5.3	3	5		10.6507	3.16	2	3		13.5293	3.63	2	3			0					0					0				1075	121.286	6.20166
Q7Z794	Keratin, type II cytoskeletal 1b OS=Homo sapiens OX=9606 GN=KRT77 PE=1 SV=3 - [K2C1B_HUMAN]			0				11.6304	4.15	2	4			0					0					0					0				578	61.8635	5.98584
Q8N9N7	Leucine-rich repeat-containing protein 57 OS=Homo sapiens OX=9606 GN=LRRC57 PE=1 SV=1 - [LRC57_HUMAN]			0					0				11.5889	10.46	2	4			0					0					0				239	26.7373	8.42627
Q8NBX0	Saccharopine dehydrogenase-like oxidoreductase OS=Homo sapiens OX=9606 GN=SCCPDH PE=1 SV=1 - [SCPDL_HUMAN]		21.2449	13.29	2	5			0				29.1861	13.29	2	8			0					0					0				429	47.1215	9.14404
Q8NHH9	Atlastin-2 OS=Homo sapiens OX=9606 GN=ATL2 PE=1 SV=2 - [ATLA2_HUMAN]			0					0				8.72932	5.32	2	3			0					0					0				583	66.1871	5.47803
Q8WUD1	Ras-related protein Rab-2B OS=Homo sapiens OX=9606 GN=RAB2B PE=1 SV=1 - [RAB2B_HUMAN]		29.7266	19.44	3	7			0				22.9138	25.93	4	7			0					0					0				216	24.1991	7.82568
Q92930	Ras-related protein Rab-8B OS=Homo sapiens OX=9606 GN=RAB8B PE=1 SV=2 - [RAB8B_HUMAN]		30.6348	23.19	3	9			0					0					0					0					0				207	23.5691	9.0708
Q96RT1	Erbin OS=Homo sapiens OX=9606 GN=ERBIN PE=1 SV=2 - [ERBIN_HUMAN]			0					0				12.5159	3.05	2	3			0					0					0				1412	158.2	5.50342
Q99828	Calcium and integrin-binding protein 1 OS=Homo sapiens OX=9606 GN=CIB1 PE=1 SV=4 - [CIB1_HUMAN]		17.0646	15.18	2	5			0					0					0					0					0				191	21.6899	4.77979
Q9BTU6	Phosphatidylinositol 4-kinase type 2-alpha OS=Homo sapiens OX=9606 GN=PI4K2A PE=1 SV=1 - [P4K2A_HUMAN]		11.4876	5.22	2	4			0				8.33294	5.01	2	3			0					0					0				479	53.9886	8.29443
Q9H3N1	Thioredoxin-related transmembrane protein 1 OS=Homo sapiens OX=9606 GN=TMX1 PE=1 SV=1 - [TMX1_HUMAN]			0					0				9.62462	8.93	2	3			0					0					0				280	31.7708	4.98291
Q9H4G4	Golgi-associated plant pathogenesis-related protein 1 OS=Homo sapiens OX=9606 GN=GLIPR2 PE=1 SV=3 - [GAPR1_HUMAN]			0				7.80249	22.73	2	3		21.3457	44.81	4	7			0					0					0				154	17.2075	9.40771
Q9HAV0	Guanine nucleotide-binding protein subunit beta-4 OS=Homo sapiens OX=9606 GN=GNB4 PE=1 SV=3 - [GBB4_HUMAN]		20.4771	10.29	2	6			0				17.1227	9.12	3	5			0					0					0				340	37.543	5.99854
Q9NP72	Ras-related protein Rab-18 OS=Homo sapiens OX=9606 GN=RAB18 PE=1 SV=1 - [RAB18_HUMAN]		21.1943	23.3	3	5			0					0					0					0					0				206	22.9626	5.23682
Q9NRQ2	Phospholipid scramblase 4 OS=Homo sapiens OX=9606 GN=PLSCR4 PE=1 SV=2 - [PLS4_HUMAN]		16.9369	11.55	2	4			0					0					0					0					0				329	36.9806	5.8208
Q9NUQ9	CYFIP-related Rac1 interactor B OS=Homo sapiens OX=9606 GN=CYRIB PE=1 SV=1 - [CYRIB_HUMAN]		9.90903	9.88	2	3			0					0					0					0					0				324	36.7246	6.06201
Q9NXU5	ADP-ribosylation factor-like protein 15 OS=Homo sapiens OX=9606 GN=ARL15 PE=1 SV=1 - [ARL15_HUMAN]		16.7238	16.67	3	5			0					0					0					0					0				204	22.8615	5.63037
A5A3E0	POTE ankyrin domain family member F OS=Homo sapiens OX=9606 GN=POTEF PE=1 SV=2 - [POTEF_HUMAN]			0					0					0					0					0				28.2547	4.65	3	8		1075	121.367	6.20166
P06733	Alpha-enolase OS=Homo sapiens OX=9606 GN=ENO1 PE=1 SV=2 - [ENOA_HUMAN]			0					0					0				20.6754	17.05	4	6		20.4206	17.05	4	6			0				434	47.1393	7.38623
P12273	Prolactin-inducible protein OS=Homo sapiens OX=9606 GN=PIP PE=1 SV=1 - [PIP_HUMAN]			0					0					0				4.95554	19.18	2	2			0					0				146	16.5618	8.04541
P13639	Elongation factor 2 OS=Homo sapiens OX=9606 GN=EEF2 PE=1 SV=4 - [EF2_HUMAN]			0					0					0				10.6708	4.66	2	3		7.55705	6.06	3	3			0				858	95.277	6.82959
P25311	Zinc-alpha-2-glycoprotein OS=Homo sapiens OX=9606 GN=AZGP1 PE=1 SV=2 - [ZA2G_HUMAN]			0					0					0					0				13.2499	12.42	2	4			0				298	34.2371	6.04932
P29508	Serpin B3 OS=Homo sapiens OX=9606 GN=SERPINB3 PE=1 SV=2 - [SPB3_HUMAN]			0					0					0				8.49844	11.28	2	2		13.6217	11.28	3	4			0				390	44.5365	6.81494
P49184	Deoxyribonuclease-1-like 1 OS=Homo sapiens OX=9606 GN=DNASE1L1 PE=1 SV=1 - [DNSL1_HUMAN]			0					0					0				11.2528	14.9	2	3			0					0				302	33.8714	5.74463
P54920	Alpha-soluble NSF attachment protein OS=Homo sapiens OX=9606 GN=NAPA PE=1 SV=3 - [SNAA_HUMAN]			0					0					0				8.8076	8.81	2	3			0					0				295	33.2113	5.36377
P61224	Ras-related protein Rap-1b OS=Homo sapiens OX=9606 GN=RAP1B PE=1 SV=1 - [RAP1B_HUMAN]			0					0					0				67.975	14.67	2	21		58.8093	30.43	4	17		21.6785	14.67	2	6		184	20.8116	5.78271
P68032	Actin, alpha cardiac muscle 1 OS=Homo sapiens OX=9606 GN=ACTC1 PE=1 SV=1 - [ACTC_HUMAN]			0					0					0				35.4057	8.49	2	9		41.0438	10.61	3	11		47.642	17.51	4	13		377	41.9919	5.38916
Q01546	Keratin, type II cytoskeletal 2 oral OS=Homo sapiens OX=9606 GN=KRT76 PE=1 SV=2 - [K22O_HUMAN]			0					0					0					0				147.712	9.72	4	48			0				638	65.8001	8.11865
Q08495	Dematin OS=Homo sapiens OX=9606 GN=DMTN PE=1 SV=3 - [DEMA_HUMAN]			0					0					0				17.9536	7.9	2	5		39.4892	11.36	3	9		30.4669	14.32	4	8		405	45.4862	8.88037
Q08554	Desmocollin-1 OS=Homo sapiens OX=9606 GN=DSC1 PE=1 SV=2 - [DSC1_HUMAN]			0					0					0					0					0				11.1387	4.25	2	3		894	99.9238	5.42725
Q3SY84	Keratin, type II cytoskeletal 71 OS=Homo sapiens OX=9606 GN=KRT71 PE=1 SV=3 - [K2C71_HUMAN]			0					0					0					0				9.0163	6.31	2	3			0				523	57.256	6.60986
Q6KB66	Keratin, type II cytoskeletal 80 OS=Homo sapiens OX=9606 GN=KRT80 PE=1 SV=2 - [K2C80_HUMAN]			0					0					0				109.728	10.84	3	34		109.467	5.53	2	33			0				452	50.4938	5.66846
Q86Y46	Keratin, type II cytoskeletal 73 OS=Homo sapiens OX=9606 GN=KRT73 PE=1 SV=1 - [K2C73_HUMAN]			0					0					0				13.6284	6.48	3	4		13.3375	6.11	3	4			0				540	58.8867	7.2251
Q96PL5	Erythroid membrane-associated protein OS=Homo sapiens OX=9606 GN=ERMAP PE=1 SV=1 - [ERMAP_HUMAN]			0					0					0					0				9.09917	9.05	2	3		42.4461	18.53	5	12		475	52.5716	8.47021
Q96QA5	Gasdermin-A OS=Homo sapiens OX=9606 GN=GSDMA PE=1 SV=4 - [GSDMA_HUMAN]			0					0					0				5.79732	7.87	2	2			0					0				445	49.3338	5.2876
Q9BYX7	Putative beta-actin-like protein 3 OS=Homo sapiens OX=9606 GN=POTEKP PE=5 SV=1 - [ACTBM_HUMAN]			0					0					0					0				34.49	9.07	2	10		31.8004	18.13	4	10		375	41.9888	6.32861
