# Supplementary material for: Structural organization of erythrocyte membrane microdomains and their relation with malaria susceptibility
Source: Commun Biol. 2021 Dec 8;4:1375. doi: 10.1038/s42003-021-02900-w (PMC8655059; doi:10.1038/s42003-021-02900-w)
Supplement: Supplementary file 3 — Supplementary Data 2 [file 42003_2021_2900_MOESM3_ESM.xlsx]

## Sheet: RBC proteomes
ID	Descriptiom	R1	R2	R3	R4	R5	R6		whole cells (1)	ghosts (1)	surface (2)	high confidence surface (2)
				peptides
A5A3E0	POTE ankyrin domain family member F (ANKRD26-like family C member 1B)				3	2	3
A6NIZ1	Ras-related protein Rap-1b-like protein	2	2	2					x	x
O00161	Synaptosomal-associated protein 23 (SNAP-23) (Vesicle-membrane fusion protein SNAP-23)	2	1	2					x	x	x	x
O00186	Syntaxin-binding protein 3 (Platelet Sec1 protein) (PSP) (Protein unc-18 homolog 3) (Unc18-3) (Protein unc-18 homolog C) (Unc-18C)	1		2					x	x
O15162	Phospholipid scramblase 1 (PL scramblase 1) (Ca(2+)-dependent phospholipid scramblase 1) (Erythrocyte phospholipid scramblase) (MmTRA1b)	3	2	2	4	1	1		x	x	x	x
O15400	Syntaxin-7	3	1	3					x	x	x	x
O15439	Multidrug resistance-associated protein 4 (ATP-binding cassette sub-family C member 4) (MRP/cMOAT-related ABC transporter) (Multi-specific organic anion transporter B) (MOAT-B)	2		2					x	x	x	x
O15484	Calpain-5 (EC 3.4.22.-) (Calpain htra-3) (New calpain 3) (nCL-3)	3	3	7	3	4	3		x	x
O43548	Protein-glutamine gamma-glutamyltransferase 5 (EC 2.3.2.13) (Transglutaminase X) (TG(X)) (TGX) (TGase X) (Transglutaminase-5) (TGase-5)			2		2	3
O60488	Long-chain-fatty-acid--CoA ligase 4 (EC 6.2.1.3) (Arachidonate--CoA ligase) (EC 6.2.1.15) (Long-chain acyl-CoA synthetase 4) (LACS 4)	4	2	6	4	2			x	x	x	x
O60664	Perilipin-3 (47 kDa mannose 6-phosphate receptor-binding protein) (47 kDa MPR-binding protein) (Cargo selection protein TIP47) (Mannose-6-phosphate receptor-binding protein 1) (Placental protein 17) (PP17)	2		4	3	2			x	x
O75326	Semaphorin-7A (CDw108) (JMH blood group antigen) (John-Milton-Hargen human blood group Ag) (Semaphorin-K1) (Sema K1) (Semaphorin-L) (Sema L) (CD antigen CD108)	11	12	12	11	10	8		x	x	x	x
O75352	Mannose-P-dolichol utilization defect 1 protein (Suppressor of Lec15 and Lec35 glycosylation mutation homolog) (SL15)	1		3	2						x
O75396	Vesicle-trafficking protein SEC22b (ER-Golgi SNARE of 24 kDa) (ERS-24) (ERS24) (SEC22 vesicle-trafficking protein homolog B) (SEC22 vesicle-trafficking protein-like 1)	4	2	3	3	1			x	x	x	x
O75695	Protein XRP2	4	4	5	4	4	4		x	x	x	x
O75955	Flotillin-1	18	21	24	24	22	23		x	x
O94919	Endonuclease domain-containing 1 protein (EC 3.1.30.-)	9	5	9	7	5	4		x	x	x	x
O95373	Importin-7 (Imp7) (Ran-binding protein 7) (RanBP7)			2					x	x
O95573	Long-chain-fatty-acid--CoA ligase 3 (EC 6.2.1.3) (Arachidonate--CoA ligase) (EC 6.2.1.15) (Long-chain acyl-CoA synthetase 3) (LACS 3)	2		3						x	x	x
P00338	L-lactate dehydrogenase A chain (LDH-A) (EC 1.1.1.27) (Cell proliferation-inducing gene 19 protein) (LDH muscle subunit) (LDH-M) (Renal carcinoma antigen NY-REN-59)			2					x	x
P00387	NADH-cytochrome b5 reductase 3 (B5R) (Cytochrome b5 reductase) (EC 1.6.2.2) (Diaphorase-1) [Cleaved into: NADH-cytochrome b5 reductase 3 membrane-bound form	9	6	9	7	6	2		x	x	x	x
P00491	Purine nucleoside phosphorylase (PNP) (EC 2.4.2.1) (Inosine phosphorylase) (Inosine-guanosine phosphorylase)					2	2		x	x
P00558	Phosphoglycerate kinase 1 (EC 2.7.2.3) (Cell migration-inducing gene 10 protein) (Primer recognition protein 2) (PRP 2)				2	1	1		x	x
P00915	Carbonic anhydrase 1 (EC 4.2.1.1) (Carbonate dehydratase I) (Carbonic anhydrase B) (CAB) (Carbonic anhydrase I) (CA-I)			3					x	x
P01111	GTPase NRas (Transforming protein N-Ras)	5	2	7							x	x
P01112	GTPase HRas (H-Ras-1) (Ha-Ras) (Transforming protein p21) (c-H-ras) (p21ras) [Cleaved into: GTPase HRas, N-terminally processed]		1	2	2	1	1		x	x	x
P01116	GTPase KRas (K-Ras 2) (Ki-Ras) (c-K-ras) (c-Ki-ras) [Cleaved into: GTPase KRas, N-terminally processed]	5	3	7	3	3			x	x	x	x														53587 [P18577-5]	53588 [P18577-6]	53589 [P18577-7]	53590 [P18577-8]	53591 [P18577-9]
P02549	Spectrin alpha chain, erythrocytic 1 (Erythroid alpha-spectrin)	52	41	45	57	65	65		x	x
P02724	Glycophorin-A (MN sialoglycoprotein) (PAS-2) (Sialoglycoprotein alpha) (CD antigen CD235a)	2	2	2	3	2	2		x	x	x	x
P02730	Band 3 anion transport protein (Anion exchange protein 1) (AE 1) (Anion exchanger 1) (Solute carrier family 4 member 1) (CD antigen CD233)	22	18	25	23	19	18		x	x	x	x
P02788	Lactotransferrin (Lactoferrin) (EC 3.4.21.-) (Growth-inhibiting protein 12) (Talalactoferrin) [Cleaved into: Lactoferricin-H (Lfcin-H)	12	4	6	4	7	8			x
P04040	Catalase (EC 1.11.1.6)	2		1	1	3	3		x	x
P04083	Annexin A1 (Annexin I) (Annexin-1) (Calpactin II) (Calpactin-2) (Chromobindin-9) (Lipocortin I) (Phospholipase A2 inhibitory protein) (p35)	3		2		2			x	x
P04350	Tubulin beta-4A chain (Tubulin 5 beta) (Tubulin beta-4 chain)			2					x	x
P04406	Glyceraldehyde-3-phosphate dehydrogenase (GAPDH) (EC 1.2.1.12) (Peptidyl-cysteine S-nitrosylase GAPDH) (EC 2.6.99.-)	9	10	12	9	8	9		x	x
P04792	Heat shock protein beta-1 (HspB1) (28 kDa heat shock protein) (Estrogen-regulated 24 kDa protein) (Heat shock 27 kDa protein) (HSP 27) (Stress-responsive protein 27) (SRP27)	1	2	3	2	3	3		x	x
P04899	Guanine nucleotide-binding protein G(i) subunit alpha-2 (Adenylate cyclase-inhibiting G alpha protein)	8	5	8	7	4	5		x	x	x	x
P04921	Glycophorin-C (Glycoconnectin) (Glycophorin-D) (GPD) (Glycoprotein beta) (PAS-2') (Sialoglycoprotein D) (CD antigen CD236)	3	3	3	3	2	3		x	x	x	x
P05023	Sodium/potassium-transporting ATPase subunit alpha-1 (Na(+)/K(+) ATPase alpha-1 subunit) (EC 7.2.2.13) (Sodium pump subunit alpha-1)	2		2					x	x	x	x
P05089	Arginase-1 (EC 3.5.3.1) (Liver-type arginase) (Type I arginase)	7	4	8	8	8	8		x	x
P06396	Gelsolin (AGEL) (Actin-depolymerizing factor) (ADF) (Brevin)				1	2
P06733	Alpha-enolase (EC 4.2.1.11) (2-phospho-D-glycerate hydro-lyase) (C-myc promoter-binding protein) (Enolase 1) (MBP-1) (MPB-1) (Non-neural enolase) (NNE) (Phosphopyruvate hydratase) (Plasminogen-binding protein)	6	8	9	12	12	12		x	x
P07237	Protein disulfide-isomerase (PDI) (EC 5.3.4.1) (Cellular thyroid hormone-binding protein) (Prolyl 4-hydroxylase subunit beta) (p55)			2					x	x
P07339	Cathepsin D (EC 3.4.23.5) [Cleaved into: Cathepsin D light chain			2	3	4	4
P07355	Annexin A2 (Annexin II) (Annexin-2) (Calpactin I heavy chain) (Calpactin-1 heavy chain) (Chromobindin-8) (Lipocortin II) (Placental anticoagulant protein IV) (PAP-IV) (Protein I) (p36)	7	6	8	7	8	7			x
P07948	Tyrosine-protein kinase Lyn (EC 2.7.10.2) (Lck/Yes-related novel protein tyrosine kinase) (V-yes-1 Yamaguchi sarcoma viral related oncogene homolog) (p53Lyn) (p56Lyn)			2							x
P08134	Rho-related GTP-binding protein RhoC (Rho cDNA clone 9) (h9)	5	2	3	1	2			x	x	x
P08174	Complement decay-accelerating factor (CD antigen CD55)	4	5	3	4	1	2		x	x	x	x
P08754	Guanine nucleotide-binding protein G(i) subunit alpha (G(i) alpha-3)	5	4	9	4	5	5		x	x	x	x
P09211	Glutathione S-transferase P (EC 2.5.1.18) (GST class-pi) (GSTP1-1)			2					x	x
P09543	2',3'-cyclic-nucleotide 3'-phosphodiesterase (CNP) (CNPase) (EC 3.1.4.37)	5	4	5	4	4	2		x	x	x	x
P0CG38	POTE ankyrin domain family member I					2	3
P0DMV9	Heat shock 70 kDa protein 1B (Heat shock 70 kDa protein 2) (HSP70-2) (HSP70.2)					2			x	x
P10114	Ras-related protein Rap-2a (RbBP-30)	4	2	7	3	4	2			x	x
P10644	cAMP-dependent protein kinase type I-alpha regulatory subunit (Tissue-specific extinguisher 1) (TSE1)	2	2	3	3	2	3		x	x
P11021	Endoplasmic reticulum chaperone BiP (EC 3.6.4.10) (78 kDa glucose-regulated protein) (GRP-78) (Binding-immunoglobulin protein) (BiP) (Heat shock protein 70 family protein 5) (HSP70 family protein 5) (Heat shock protein family A member 5) (Immunoglobulin heavy chain-binding protein)	3	2	6	1	1	3		x	x
P11142	Heat shock cognate 71 kDa protein (Heat shock 70 kDa protein 8) (Lipopolysaccharide-associated protein 1) (LAP-1) (LPS-associated protein 1)	4	4	7	8	7	8		x	x
P11166	Solute carrier family 2, facilitated glucose transporter member 1 (Glucose transporter type 1, erythrocyte/brain) (GLUT-1) (HepG2 glucose transporter)	8	7	8	8	7	6		x	x	x	x
P11171	Protein 4.1 (P4.1) (4.1R) (Band 4.1) (EPB4.1)	15	13	15	21	20	19		x	x
P11233	Ras-related protein Ral-A	3	1	3	2				x	x	x
P11277	Spectrin beta chain, erythrocytic (Beta-I spectrin)	49	46	48	55	54	59		x	x
P11586	C-1-tetrahydrofolate synthase, cytoplasmic (C1-THF synthase) [Cleaved into: C-1-tetrahydrofolate synthase, cytoplasmic, N-terminally processed] [Includes: Methylenetetrahydrofolate dehydrogenase (EC 1.5.1.5)		1	5	2	1	2		x	x
P13639	Elongation factor 2 (EF-2)	3	3	5	7	6	7		x	x
P13929	Beta-enolase (EC 4.2.1.11) (2-phospho-D-glycerate hydro-lyase) (Enolase 3) (Muscle-specific enolase) (MSE) (Skeletal muscle enolase)				2	1	2		x
P14618	Pyruvate kinase PKM (EC 2.7.1.40) (Cytosolic thyroid hormone-binding protein) (CTHBP) (Opa-interacting protein 3) (OIP-3) (Pyruvate kinase 2/3) (Pyruvate kinase muscle isozyme) (Thyroid hormone-binding protein 1) (THBP1) (Tumor M2-PK) (p58)	5	4	7	9	7	10		x	x
P16157	Ankyrin-1 (ANK-1) (Ankyrin-R) (Erythrocyte ankyrin)	37	29	40	43	40	40		x	x
P16452	Erythrocyte membrane protein band 4.2 (Erythrocyte protein 4.2) (P4.2)	21	14	29	23	19	19		x	x	x	x
P17612	cAMP-dependent protein kinase catalytic subunit alpha (PKA C-alpha) (EC 2.7.11.11)	5	3	5	5	5	4		x	x	x
P17858	ATP-dependent 6-phosphofructokinase, liver type (ATP-PFK) (PFK-L) (EC 2.7.1.11) (6-phosphofructokinase type B) (Phosphofructo-1-kinase isozyme B) (PFK-B) (Phosphohexokinase)	2							x	x
P17980	26S proteasome regulatory subunit 6A (26S proteasome AAA-ATPase subunit RPT5) (Proteasome 26S subunit ATPase 3) (Proteasome subunit P50) (Tat-binding protein 1) (TBP-1)			2					x	x
P17987	T-complex protein 1 subunit alpha (TCP-1-alpha) (CCT-alpha)	1		3					x	x
P18577	Blood group Rh(CE) polypeptide (Rh polypeptide 1) (RhPI) (Rh30A) (RhIXB) (Rhesus C/E antigens) (CD antigen CD240CE)	5	4	4	3	5	4		x	x	x	x
P18669	Phosphoglycerate mutase 1 (EC 5.4.2.11) (EC 5.4.2.4) (BPG-dependent PGAM 1) (Phosphoglycerate mutase isozyme B) (PGAM-B)			2					x
P19256	Lymphocyte function-associated antigen 3 (Ag3) (Surface glycoprotein LFA-3) (CD antigen CD58)	2	2	1	1	2	1		x	x	x	x
P21964	Catechol O-methyltransferase (EC 2.1.1.6)	2									x
P22303	Acetylcholinesterase (AChE) (EC 3.1.1.7)	11	11	11	11	11	10		x	x	x	x
P22735	Protein-glutamine gamma-glutamyltransferase K (EC 2.3.2.13) (Epidermal TGase) (Transglutaminase K) (TG(K)) (TGK) (TGase K) (Transglutaminase-1) (TGase-1)					4	2			x
P23276	Kell blood group glycoprotein (EC 3.4.24.-) (CD antigen CD238)	8	4	11	7	5	3		x	x	x	x
P23634	Plasma membrane calcium-transporting ATPase 4 (PMCA4) (EC 7.2.2.10) (Matrix-remodeling-associated protein 1) (Plasma membrane calcium ATPase isoform 4) (Plasma membrane calcium pump isoform 4)	9	3	8	6	2			x	x	x	x
P25311	Zinc-alpha-2-glycoprotein (Zn-alpha-2-GP) (Zn-alpha-2-glycoprotein)	3	2	3	3	3	2			x
P25445	Tumor necrosis factor receptor superfamily member 6 (Apo-1 antigen) (Apoptosis-mediating surface antigen FAS) (FASLG receptor) (CD antigen CD95)	2		1					x	x	x	x
P27105	Erythrocyte band 7 integral membrane protein (Protein 7.2b) (Stomatin)	15	12	14	14	13	13		x	x	x	x
P27824	Calnexin (IP90) (Major histocompatibility complex class I antigen-binding protein p88) (p90)	2		1		2	1		x	x	x
P28070	Proteasome subunit beta type-4 (EC 3.4.25.1) (26 kDa prosomal protein) (HsBPROS26) (PROS-26) (Macropain beta chain) (Multicatalytic endopeptidase complex beta chain) (Proteasome beta chain) (Proteasome chain 3) (HsN3)					2			x	x
P28289	Tropomodulin-1 (Erythrocyte tropomodulin) (E-Tmod)	7	5	8	8	9	8		x	x
P29972	Aquaporin-1 (AQP-1) (Aquaporin-CHIP) (Urine water channel) (Water channel protein for red blood cells and kidney proximal tubule)	5	4	4	3	4	3		x	x	x	x
P29992	Guanine nucleotide-binding protein subunit alpha-11 (G alpha-11) (G-protein subunit alpha-11) (Guanine nucleotide-binding protein G(y) subunit alpha)	2		2							x
P30040	Endoplasmic reticulum resident protein 29 (ERp29) (Endoplasmic reticulum resident protein 28) (ERp28) (Endoplasmic reticulum resident protein 31) (ERp31)			2						x
P30043	Flavin reductase (NADPH) (FR) (EC 1.5.1.30) (Biliverdin reductase B) (BVR-B) (EC 1.3.1.24) (Biliverdin-IX beta-reductase) (Green heme-binding protein) (GHBP) (NADPH-dependent diaphorase) (NADPH-flavin reductase) (FLR)			2					x	x
P31944	Caspase-14 (CASP-14) (EC 3.4.22.-) [Cleaved into: Caspase-14 subunit p17, mature form	1	3	2	2	2	2			x
P31947	14-3-3 protein sigma (Epithelial cell marker protein 1) (Stratifin)		2	4	1	2	2		x
P32119	Peroxiredoxin-2 (EC 1.11.1.24) (Natural killer cell-enhancing factor B) (NKEF-B) (PRP) (Thiol-specific antioxidant protein) (TSA) (Thioredoxin peroxidase 1) (Thioredoxin-dependent peroxide reductase 1) (Thioredoxin-dependent peroxiredoxin 2)	2	2	2	2	2	2		x	x
P33527	Multidrug resistance-associated protein 1 (EC 7.6.2.2) (ATP-binding cassette sub-family C member 1) (Glutathione-S-conjugate-translocating ATPase ABCC1) (EC 7.6.2.3) (Leukotriene C(4) transporter) (LTC4 transporter)			2						x	x	x
P35611	Alpha-adducin (Erythrocyte adducin subunit alpha)	6	6	8	9	8	9		x	x
P35612	Beta-adducin (Erythrocyte adducin subunit beta)	1	2	2	4	4	5		x	x
P35613	Basigin (5F7) (Collagenase stimulatory factor) (Extracellular matrix metalloproteinase inducer) (EMMPRIN) (Leukocyte activation antigen M6) (OK blood group antigen) (Tumor cell-derived collagenase stimulatory factor) (TCSF) (CD antigen CD147)	3	2	4	3	3	2		x	x	x	x
P40227	T-complex protein 1 subunit zeta (TCP-1-zeta) (Acute morphine dependence-related protein 2) (CCT-zeta-1) (HTR3) (Tcp20)	3	1	6					x	x
P43250	G protein-coupled receptor kinase 6 (EC 2.7.11.16) (G protein-coupled receptor kinase GRK6)	3	1	1						x	x	x
P49184	Deoxyribonuclease-1-like 1 (EC 3.1.21.-) (DNase X) (Deoxyribonuclease I-like 1) (DNase I-like 1) (Muscle-specific DNase I-like) (XIB)	2	3	3	2	1	1			x
P49368	T-complex protein 1 subunit gamma (TCP-1-gamma) (CCT-gamma) (hTRiC5)	2		2					x	x
P50148	Guanine nucleotide-binding protein G(q) subunit alpha (Guanine nucleotide-binding protein alpha-q)	5	1	4	4	1			x	x
P50395	Rab GDP dissociation inhibitor beta (Rab GDI beta) (Guanosine diphosphate dissociation inhibitor 2) (GDI-2)	1	2	4	5	4	4		x	x
P50895	Basal cell adhesion molecule (Auberger B antigen) (B-CAM cell surface glycoprotein) (F8/G253 antigen) (Lutheran antigen) (Lutheran blood group glycoprotein) (CD antigen CD239)	10	5	9	6	2	1		x	x	x	x
P50991	T-complex protein 1 subunit delta (TCP-1-delta) (CCT-delta) (Stimulator of TAR RNA-binding)	3		6	2	1			x	x
P51148	Ras-related protein Rab-5C (L1880) (RAB5L)	2	2	2	2	1			x	x	x	x
P51149	Ras-related protein Rab-7a	6	4	5	5	1	1		x	x
P52907	F-actin-capping protein subunit alpha-1 (CapZ alpha-1)				2	1			x	x
P54652	Heat shock-related 70 kDa protein 2 (Heat shock 70 kDa protein 2)						2
P54920	Alpha-soluble NSF attachment protein (SNAP-alpha) (N-ethylmaleimide-sensitive factor attachment protein alpha)				2				x	x
P55072	Transitional endoplasmic reticulum ATPase (TER ATPase) (EC 3.6.4.6) (15S Mg(2+)-ATPase p97 subunit) (Valosin-containing protein) (VCP)	5	2	1	4	4	2		x	x
P60174	Triosephosphate isomerase (TIM) (EC 5.3.1.1) (Methylglyoxal synthase) (EC 4.2.3.3) (Triose-phosphate isomerase)				1	1	2		x	x
P60709	Actin, cytoplasmic 1 (Beta-actin) [Cleaved into: Actin, cytoplasmic 1, N-terminally processed]	9	10	12	12	12	12		x	x
P60953	Cell division control protein 42 homolog (EC 3.6.5.2) (G25K GTP-binding protein)	4	2	4	4	4	2		x	x	x	x
P61006	Ras-related protein Rab-8A (Oncogene c-mel)	3	1	3	4	1	1		x	x	x	x
P61019	Ras-related protein Rab-2A	4	1	4	4	3				x	x
P61020	Ras-related protein Rab-5B	2	1	3	2	1	1		x	x	x	x
P61026	Ras-related protein Rab-10 (EC 3.6.5.2)	4	1	4	3	3	2		x	x	x	x
P61106	Ras-related protein Rab-14	2	1	2					x	x	x	x
P61224	Ras-related protein Rap-1b (GTP-binding protein smg p21B)				2	4	2		x	x
P61225	Ras-related protein Rap-2b	7	4	8	8	5	4		x	x	x	x
P61421	V-type proton ATPase subunit d 1 (V-ATPase subunit d 1) (32 kDa accessory protein) (V-ATPase 40 kDa accessory protein) (V-ATPase AC39 subunit) (p39) (Vacuolar proton pump subunit d 1)	2	2	1						x
P61586	Transforming protein RhoA (EC 3.6.5.2) (Rho cDNA clone 12) (h12)	5	2	4	5				x	x	x
P62745	Rho-related GTP-binding protein RhoB (Rho cDNA clone 6) (h6)	3		1							x
P62820	Ras-related protein Rab-1A (YPT1-related protein)	4	1	3	3	2			x	x
P62834	Ras-related protein Rap-1A (C21KG) (G-22K) (GTP-binding protein smg p21A) (Ras-related protein Krev-1)	4	2	4	5	3	2		x	x	x	x
P62873	Guanine nucleotide-binding protein G(I)/G(S)/G(T) subunit beta-1 (Transducin beta chain 1)	7	6	8	6	6	5		x	x
P62879	Guanine nucleotide-binding protein G(I)/G(S)/G(T) subunit beta-2 (G protein subunit beta-2) (Transducin beta chain 2)	6	5	7	6	5	4			x
P63000	Ras-related C3 botulinum toxin substrate 1 (EC 3.6.5.2) (Cell migration-inducing gene 5 protein) (Ras-like protein TC25) (p21-Rac1)	3	3	3	3	3	3		x	x	x	x
P63092	Guanine nucleotide-binding protein G(s) subunit alpha isoforms short (Adenylate cyclase-stimulating G alpha protein)	7	7	8	8	5	5		x	x	x
P63104	14-3-3 protein zeta/delta (Protein kinase C inhibitor protein 1) (KCIP-1)			2					x	x
P63241	Eukaryotic translation initiation factor 5A-1 (eIF-5A-1) (eIF-5A1) (Eukaryotic initiation factor 5A isoform 1) (eIF-5A) (Rev-binding factor) (eIF-4D)		2				2		x	x
P63267	Actin, gamma-enteric smooth muscle (Alpha-actin-3) (Gamma-2-actin) (Smooth muscle gamma-actin) [Cleaved into: Actin, gamma-enteric smooth muscle, intermediate form]	3	3	4	2	2	3		x	x
P68032	Actin, alpha cardiac muscle 1 (Alpha-cardiac actin) [Cleaved into: Actin, alpha cardiac muscle 1, intermediate form]	3	3	4	5	4	5		x	x
P68104	Elongation factor 1-alpha 1 (EF-1-alpha-1) (Elongation factor Tu) (EF-Tu) (Eukaryotic elongation factor 1 A-1) (eEF1A-1) (Leukocyte receptor cluster member 7)	2	2	3	2	3	3		x	x
P68133	Actin, alpha skeletal muscle (Alpha-actin-1) [Cleaved into: Actin, alpha skeletal muscle, intermediate form]			1	2	4	2		x	x
P78310	Coxsackievirus and adenovirus receptor (CAR) (hCAR) (CVB3-binding protein) (Coxsackievirus B-adenovirus receptor) (HCVADR)	2		1							x	x														53307 [P16157-17]	53308 [P16157-18]	53309 [P16157-19]	53310 [P16157-2]	53311 [P16157-20]	53312 [P16157-21]	53313 [P16157-3]	53314 [P16157-4]	53315 [P16157-5]	53316 [P16157-6]	53317 [P16157-7]	53318 [P16157-8]	53319 [P16157-9]	62	62447
P78371	T-complex protein 1 subunit beta (TCP-1-beta) (CCT-beta)			3					x	x
Q00013	55 kDa erythrocyte membrane protein (p55) (Membrane protein, palmitoylated 1)	16	13	15	15	14	12		x	x	x	x
Q01469	Fatty acid-binding protein 5 (Epidermal-type fatty acid-binding protein) (E-FABP) (Fatty acid-binding protein, epidermal) (Psoriasis-associated fatty acid-binding protein homolog) (PA-FABP)	4	5	6	6	6	6		x	x
Q02094	Ammonium transporter Rh type A (Erythrocyte membrane glycoprotein Rh50) (Erythrocyte plasma membrane 50 kDa glycoprotein) (Rh50A) (Rhesus blood group family type A glycoprotein) (Rh family type A glycoprotein) (Rh type A glycoprotein) (Rhesus blood group-associated ammonia channel) (Rhesus blood group-associated glycoprotein) (CD antigen CD241)	2	2	2	2	2	2		x	x	x	x
Q02161	Blood group Rh(D) polypeptide (RHXIII) (Rh polypeptide 2) (RhPII) (Rhesus D antigen) (CD antigen CD240D)	3	4	4	3	4	4				x
Q04941	Proteolipid protein 2 (Differentiation-dependent protein A4) (Intestinal membrane A4 protein)	1	1	1	2	1				x	x	x
Q08188	Protein-glutamine gamma-glutamyltransferase E (EC 2.3.2.13) (Transglutaminase E) (TG(E)) (TGE) (TGase E) (Transglutaminase-3) (TGase-3) [Cleaved into: Protein-glutamine gamma-glutamyltransferase E 50 kDa catalytic chain	3	1	6	7	7	8			x
Q08495	Dematin (Dematin actin-binding protein) (Erythrocyte membrane protein band 4.9)				3	4	4		x	x
Q12907	Vesicular integral-membrane protein VIP36 (Glycoprotein GP36b) (Lectin mannose-binding 2) (Vesicular integral-membrane protein 36) (VIP36)	1	1	2	2				x	x	x	x
Q13336	Urea transporter 1 (Solute carrier family 14 member 1) (Urea transporter, erythrocyte)	2	1	2	2	2	1		x	x	x	x
Q13867	Bleomycin hydrolase (BH) (BLM hydrolase) (BMH) (EC 3.4.22.40)	2	2	5	3	3	3		x	x
Q14254	Flotillin-2 (Epidermal surface antigen) (ESA) (Membrane component chromosome 17 surface marker 1)	20	24	24	17	20	23		x	x	x	x
Q14344	Guanine nucleotide-binding protein subunit alpha-13 (G alpha-13) (G-protein subunit alpha-13)			2						x	x	x
Q14773	Intercellular adhesion molecule 4 (ICAM-4) (Landsteiner-Wiener blood group glycoprotein) (LW blood group protein) (CD antigen CD242)	4	3	6	5	4			x	x	x	x
Q15286	Ras-related protein Rab-35 (GTP-binding protein RAY) (Ras-related protein Rab-1C)	3	1	4	3	3	2		x	x	x	x
Q15363	Transmembrane emp24 domain-containing protein 2 (Membrane protein p24A) (p24) (p24 family protein beta-1) (p24beta1)				2	1				x	x
Q15833	Syntaxin-binding protein 2 (Protein unc-18 homolog 2) (Unc18-2) (Protein unc-18 homolog B) (Unc-18B)			3					x	x
Q16658	Fascin (55 kDa actin-bundling protein) (Singed-like protein) (p55)				1	1	2		x	x
Q53GQ0	Very-long-chain 3-oxoacyl-CoA reductase (EC 1.1.1.330) (17-beta-hydroxysteroid dehydrogenase 12) (17-beta-HSD 12) (3-ketoacyl-CoA reductase) (KAR) (Estradiol 17-beta-dehydrogenase 12) (EC 1.1.1.62) (Short chain dehydrogenase/reductase family 12C member 1)	2	1	3	2	2			x	x	x	x
Q562R1	Beta-actin-like protein 2 (Kappa-actin)	3	3	2	6	3	4		x	x
Q68D91	Metallo-beta-lactamase domain-containing protein 2 (EC 3.-.-.-)	4	2	3	2					x
Q6DD88	Atlastin-3 (EC 3.6.5.-)	6	4	8	6	5			x	x	x	x
Q6PIU2	Neutral cholesterol ester hydrolase 1 (NCEH) (EC 3.1.1.-) (Arylacetamide deacetylase-like 1)	3	2	1	2	1	1			x	x
Q6S8J3	POTE ankyrin domain family member E (ANKRD26-like family C member 1A) (Prostate, ovary, testis-expressed protein on chromosome 2) (POTE-2)	3	4	5	5	4	5
Q6ZVX7	F-box only protein 50 (NCC receptor protein 1 homolog) (NCCRP-1) (Non-specific cytotoxic cell receptor protein 1 homolog)				2	1	2
Q8N5K1	CDGSH iron-sulfur domain-containing protein 2 (Endoplasmic reticulum intermembrane small protein) (MitoNEET-related 1 protein) (Miner1) (Nutrient-deprivation autophagy factor-1) (NAF-1)	2	1	3	3	2			x	x	x	x
Q8N9N7	Leucine-rich repeat-containing protein 57	1		2					x	x	x	x
Q8NBX0	Saccharopine dehydrogenase-like oxidoreductase (EC 1.-.-.-)	2	1	2						x	x
Q8NEX9	Short-chain dehydrogenase/reductase family 9C member 7 (EC 1.1.1.-) (Orphan short-chain dehydrogenase/reductase) (SDR-O) (RDH-S)					1	2
Q8NHH9	Atlastin-2 (EC 3.6.5.-) (ADP-ribosylation factor-like protein 6-interacting protein 2) (ARL-6-interacting protein 2) (Aip-2)			2						x	x	x
Q8WUD1	Ras-related protein Rab-2B	3	1	4	4				x	x	x
Q92820	Gamma-glutamyl hydrolase (EC 3.4.19.9) (Conjugase) (GH) (Gamma-Glu-X carboxypeptidase)				2	4	1
Q92928	Putative Ras-related protein Rab-1C (hRab1c)				1	1	2				x
Q92930	Ras-related protein Rab-8B	3		1					x	x
Q93070	Ecto-ADP-ribosyltransferase 4 (EC 2.4.2.31) (ADP-ribosyltransferase C2 and C3 toxin-like 4) (ARTC4) (Dombrock blood group carrier molecule) (Mono(ADP-ribosyl)transferase 4) (NAD(P)(+)--arginine ADP-ribosyltransferase 4) (CD antigen CD297)	5	6	5	5	5	5		x	x	x	x
Q96DX4	RING finger and SPRY domain-containing protein 1	1		2
Q96PL5	Erythroid membrane-associated protein (hERMAP) (Radin blood group antigen) (Scianna blood group antigen)		1	3	4	6	7		x	x	x	x
Q96RT1	Erbin (Densin-180-like protein) (Erbb2-interacting protein) (Protein LAP2)			2						x
Q96S97	Myeloid-associated differentiation marker (Protein SB135)		2	1	2	1	1				x	x
Q99733	Nucleosome assembly protein 1-like 4 (Nucleosome assembly protein 2) (NAP-2)					1	2		x	x
Q99808	Equilibrative nucleoside transporter 1 (Equilibrative nitrobenzylmercaptopurine riboside-sensitive nucleoside transporter) (Equilibrative NBMPR-sensitive nucleoside transporter) (Nucleoside transporter, es-type) (Solute carrier family 29 member 1)	3	3	4	4	3	2		x	x	x	x
Q99828	Calcium and integrin-binding protein 1 (CIB) (Calcium- and integrin-binding protein) (CIBP) (Calmyrin) (DNA-PKcs-interacting protein) (Kinase-interacting protein) (KIP) (SNK-interacting protein 2-28) (SIP2-28)	2								x	x
Q99832	T-complex protein 1 subunit eta (TCP-1-eta) (CCT-eta) (HIV-1 Nef-interacting protein) [Cleaved into: T-complex protein 1 subunit eta, N-terminally processed]	3		6	4	1			x	x
Q9BQE3	Tubulin alpha-1C chain (Alpha-tubulin 6) (Tubulin alpha-6 chain) [Cleaved into: Detyrosinated tubulin alpha-1C chain]	1		3		3	2
Q9BTU6	Phosphatidylinositol 4-kinase type 2-alpha (EC 2.7.1.67) (Phosphatidylinositol 4-kinase type II-alpha)	2		2	2					x	x	x
Q9BYX7	Putative beta-actin-like protein 3 (Kappa-actin) (POTE ankyrin domain family member K)				1	2	4
Q9H0R3	Transmembrane protein 222	2	2	3	3	2	1			x	x
Q9H0U4	Ras-related protein Rab-1B	3	1	3	3	1			x	x	x	x
Q9H3N1	Thioredoxin-related transmembrane protein 1 (Thioredoxin domain-containing protein 1) (Transmembrane Trx-related protein)	1	1	2					x	x	x
Q9H3Z4	DnaJ homolog subfamily C member 5 (Ceroid-lipofuscinosis neuronal protein 4) (Cysteine string protein) (CSP)				2						x
Q9H4G4	Golgi-associated plant pathogenesis-related protein 1 (GAPR-1) (Golgi-associated PR-1 protein) (Glioma pathogenesis-related protein 2) (GliPR 2)	1	2	4	2	1	1		x	x	x	x
Q9H8H3	Methyltransferase-like protein 7A (EC 2.1.1.-) (Protein AAM-B)	2	2	2	2	2			x	x	x	x
Q9HAV0	Guanine nucleotide-binding protein subunit beta-4 (Transducin beta chain 4)	2	1	3						x
Q9NP58	ATP-binding cassette sub-family B member 6, mitochondrial (Mitochondrial ABC transporter 3) (Mt-ABC transporter 3) (P-glycoprotein-related protein) (Ubiquitously-expressed mammalian ABC half transporter)	9	3	6	6	6			x	x	x	x
Q9NP72	Ras-related protein Rab-18	3		1					x	x	x	x
Q9NRQ2	Phospholipid scramblase 4 (PL scramblase 4) (Ca(2+)-dependent phospholipid scramblase 4) (Cell growth-inhibiting gene 43 protein) (TRA1)	3	3	3	2	2	2			x	x	x
Q9NUQ9	CYFIP-related Rac1 interactor B (L1)	2		1					x		x	x
Q9NXU5	ADP-ribosylation factor-like protein 15 (ADP-ribosylation factor-related protein 2) (ARF-related protein 2)	3		1	2					x
Q9P0L0	Vesicle-associated membrane protein-associated protein A (VAMP-A) (VAMP-associated protein A) (VAP-A) (33 kDa VAMP-associated protein) (VAP-33)	3	2	3	3	3			x	x	x
Q9UKU0	Long-chain-fatty-acid--CoA ligase 6 (EC 6.2.1.3) (Arachidonate--CoA ligase) (EC 6.2.1.15) (Long-chain acyl-CoA synthetase 6) (LACS 6)	3		6	3				x	x	x	x
Q9UKV8	Protein argonaute-2 (Argonaute2) (hAgo2) (EC 3.1.26.n2) (Argonaute RISC catalytic component 2) (Eukaryotic translation initiation factor 2C 2) (eIF-2C 2) (eIF2C 2) (PAZ Piwi domain protein) (PPD) (Protein slicer)	1	2	6	5	5	1		x	x
Q9UL25	Ras-related protein Rab-21				2				x	x	x	x
Q9Y4D1	Disheveled-associated activator of morphogenesis 1				2	6			x	x
Q9Y624	Junctional adhesion molecule A (JAM-A) (Junctional adhesion molecule 1) (JAM-1) (Platelet F11 receptor) (Platelet adhesion molecule 1) (PAM-1) (CD antigen CD321)	4	2	3	4	2			x	x	x	x
