# Supplementary material for: Structural organization of erythrocyte membrane microdomains and their relation with malaria susceptibility
Source: Commun Biol. 2021 Dec 8;4:1375. doi: 10.1038/s42003-021-02900-w (PMC8655059; doi:10.1038/s42003-021-02900-w)
Supplement: Supplementary file 4 — Supplementary Data 3 [file 42003_2021_2900_MOESM4_ESM.xlsx]

## Sheet: cluster_147
ID	abs	cluster	predicted surface *	Protein name	R1_2	R1_3	R1_4	R1_5	R1_6	R1_7	R1_8		R2_2	R2_3	R2_4	R2_5	R2_6	R2_7	R2_8		R3_2	R3_3	R3_4	R3_5	R3_6	R3_7	R3_8		R4_2	R4_3	R4_4	R4_5	R4_6	R4_7	R4_8		R5_2	R5_3	R5_4	R5_5	R5_6	R5_7	R5_8		R6_2	R6_3	R6_4	R6_5	R6_6
P02788		c1		Lactotransferrin	0	101822	0	125377	121021	0	191861		0	0	119882	0	71234.7	0	152577		0	74395.3	158710	174694	0	0	0		67266.9	165947	269427	120026	311361	0	0		150537	0	185525	98599.1	142689	0	0		102222	101604	389732	111223	0
P04792		c1		Heat shock protein beta-1 (HspB1)	0	0	0	0	0	122642	0		0	0	0	0	103823	262176	0		0	105913	0	0	256968	0	0		127474	226236	0	171111	232138	0	0		236309	257269	193170	192120	241172	0	0		241910	83430.1	335308	192003	124768
P06733		c1		Alpha-enolase	52344.2	88789.7	191671	191346	180992	125219	0		81577.8	78033.6	140916	202652	84780.3	216898	0		136002	245094	250613	187667	213791	165706	0		108929	198751	206823	270205	257364	344609	296773		326956	219302	292671	185317	311405	211118	388999		153940	193767	471929	527095	121544
P13639		c1		Elongation factor 2 (EF-2)	0	47458.9	0	69180.1	0	55610.3	0		0	0	0	149034	0	112647	0		0	89992.4	177744	73938.6	109479	25387	0		119658	172400	110216	153334	105546	78474.7	93959.8		189600	153236	156138	85764	128457	116969	177364		120427	55332.5	244068	233581	149016
P14618		c1		Pyruvate kinase (PKM)	0	61825.8	109943	164682	0	94438.6	0		0	52794.8	95281.6	164174	0	202769	0		0	141951	194347	146372	146918	165400	0		170725	184464	138376	179668	215224	133890	0		295036	121135	289621	96474.9	156421	137984	0		231123	90037.8	248680	278138	98110.2
P25311		c1		Zinc-alpha-2-glycoprotein	40334	73060.4	121143	181017	94249.1	145990	0		0	0	0	0	0	270387	0		0	231343	336818	287152	231197	144247	0		96096.6	257064	108719	204857	153094	172013	0		418968	148802	173469	82287.2	239789	192231	194851		185145	117418	239091	177737	135325
P05089		c1		Arginase-1	38048.5	65013.2	0	109575	68986.6	0	170862		48057.3	48761.6	0	94197	96297.7	79344.2	312469		68481.4	105827	192389	95556.7	138744	91588.6	181150		86093.4	170478	112983	136570	180776	152520	175325		169237	115480	151783	90176.6	141645	288244	175126		107358	117816	250958	304145	82750.2
P07355		c1		Annexin A2	41535.4	138854	85896.7	126719	156213	122125	295717		70613.2	72638.8	122035	119684	91775.1	219808	127209		46022.9	233218	407734	136160	233598	178804	221116		132779	271524	191181	387340	231285	301684	198656		261533	112633	217543	95592.4	272694	399287	244538		201673	157562	418392	161069	132146
Q01469		c1		Fatty acid-binding protein 5	46801.5	131793	51551.2	228121	169214	252494	348608		119380	78829	126677	216304	219055	300248	313135		223370	177318	371190	239993	562724	247328	425584		342022	305572	354827	331119	452959	751415	268319		536966	229135	230628	174968	429159	318887	445132		238820	193435	308951	316173	181762
Q08188		c1		Protein-glutamine gamma-glutamyltransferase E	0	37511.7	0	0	64479	0	0		0	59989.1	0	0	0	0	0		0	108311	195832	153688	0	0	0		92951.5	187641	0	173224	193168	145266	0		231767	128339	0	125570	183394	137476	0		103461	83244.1	217387	222596	127573
P07339		c1		Cathepsin D	0	0	0	0	0	0	0		0	0	0	0	0	0	0		0	91295.1	168030	0	0	0	0		77181.3	121443	0	126702	0	0	0		147956	0	0	0	83220.6	0	0		89697.1	77894	0	99659.2	0
P50395		c1		Rab GDP dissociation inhibitor beta (Rab GDI beta)	0	0	0	0	0	86579.3	80612.1		0	0	0	0	0	71203.3	0		0	72497.1	163117	0	0	63456.4	88953.7		38474.6	154198	0	99007	0	51874.8	0		117795	46419.6	0	39587.6	81164	99061.4	0		92724	53219.2	0	115926	98511.7
Q13867		c1		Bleomycin hydrolase (BH)	0	84966.1	0	109230	0	89115.9	0		0	40803.5	0	0	0	0	0		0	127404	141782	153938	0	124475	0		77493.3	310801	0	0	0	0	0		161103	0	0	0	168754	131002	0		105203	148400	0	86585.3	0
P10644		c2		cAMP-dependent protein kinase type I-alpha regulatory subunit	0	128604	289580	0	0	0	0		0	0	249717	144471	0	0	0		0	150825	274718	0	0	0	0		0	0	224690	0	0	0	0		0	0	442486	0	0	0	0		0	0	210428	0	0
P19256	X	c2	x	Lymphocyte function-associated antigen 3 (Ag3) (CD antigen CD58)	0	0	404882	0	0	0	0		0	0	165673	0	0	0	0		0	0	167505	0	0	0	0		0	0	208092	0	0	0	0		0	0	276040	0	0	0	0		0	0	242520	0	0
P55072	X	c2		Transitional endoplasmic reticulum ATPase (Valosin-containing protein)	0	0	170681	0	0	0	0		0	0	111075	0	0	0	0		0	0	93250.5	0	0	0	0		0	0	110202	0	0	0	0		0	0	97542.8	0	0	0	0		0	0	49324.7	0	0
P49184		c2		Deoxyribonuclease-1-like 1	0	0	112781	0	0	0	0		0	0	53176.4	0	0	0	0		0	0	64630.5	0	0	0	0		0	0	98449.3	0	0	0	126297		0	0	53028.5	0	0	0	0		0	0	82354.9	0	0
O75955		c2		Flotillin-1	46432.1	315050	9.87383e+06	1.54017e+06	613984	170523	309380		67417.3	84866.1	9826182	3.27597e+06	845878	528886	361893		235161	2.11477e+06	1.47578e+07	1.52925e+06	752966	238844	535307		0	517132	2.08809e+06	1.39146e+06	1.25109e+06	419272	270004		225430	230729	4.03959e+06	1.02446e+06	416070	777432	572690		0	111251	7075867	2.48633e+06	423378
P22303		c2	x	Acetylcholinesterase (AChE)	0	286438	396520	390750	220122	106307	152042		0	23332.6	646507	315139	157301	251947	0		100872	241944	2.18457e+06	403039	135213	105125	145399		0	320759	329513	413464	160838	58028	198618		0	166700	462416	117290	235998	337641	0		0	89385.7	968529	322832	295756
O75326		c2	x	Semaphorin-7A (CD antigen CD108)	0	145626	341201	164849	132201	72080.8	238076		0	0	470856	223750	179881	0	118412		69720.4	234726	549187	194678	0	125581	370755		0	177909	433349	168440	152953	190562	0		0	104068	320018	131597	105275	97998.9	0		0	0	398888	245969	111713
Q14254		c2	x	Flotillin-2	22604.9	316601	2.56686e+06	1.11402e+06	756732	236690	436885		43822.4	191479	6.75949e+06	1.64301e+06	542222	480323	410195		230288	1.39364e+06	5.86707e+06	551413	420817	474894	1.43894e+06		0	514273	3.88698e+06	1.75107e+06	711032	425960	381472		0	353551	3131432	783989	342146	1.33558e+06	705356		160715	214343	2.91834e+06	1.25972e+06	385762
Q96S97		c2	x	Myeloid-associated differentiation marker (Protein SB135)	0	0	0	0	0	0	0		0	0	192376	0	0	0	0		0	0	415695	0	0	0	0		0	0	184704	0	0	0	0		0	0	218941	0	0	0	0		0	0	351573	0	0
P61421		c2		V-type proton ATPase subunit d 1	0	0	99320.6	0	0	0	0		0	0	123020	0	0	0	0		0	0	212329	0	0	0	0		0	0	0	0	0	0	0		0	0	0	0	0	0	0		0	0	0	0	0
P17612		c3		cAMP-dependent protein kinase catalytic subunit alpha (PKA C-alpha)	0	0	176077	121992	63178.9	0	171795		0	0	141541	0	65168	0	0		41316.7	73500.8	224639	93063.3	123700	0	170686		0	0	113828	69882.4	164977	0	189251		0	0	157397	76043.6	81768.7	0	138118		0	0	148466	92493.5	79888.7
O15484	X	c3		Calpain-5	0	0	141210	0	0	0	128987		0	0	162109	93965.7	0	0	0		0	0	255894	192680	0	0	204307		0	0	172570	0	0	187767	0		0	0	218135	0	0	0	0		0	0	186332	0	0
P04899		c3	x	Guanine nucleotide-binding protein G(i) subunit alpha-2	0	46393.1	221568	108472	0	0	568695		0	0	280397	144549	79231.9	0	148766		0	69727.3	190218	96045	0	0	396531		0	0	266512	83843.8	0	197628	184735		0	0	288258	106485	0	0	158599		0	0	373841	154559	91662.4
P08174	X	c3	x	Complement decay-accelerating factor (CD antigen CD55)	0	111441	494166	209090	0	0	697563		0	0	211954	143283	0	0	189582		0	183899	475141	167136	0	0	365823		0	0	292059	208020	0	393787	251619		0	0	611464	156842	0	0	0		0	0	689491	213042	0
O75695	X	c3	x	Protein XRP2	0	100181	103699	70050.2	68087	122849	487589		0	0	505516	162217	87573.6	0	324822		0	127087	258482	100836	66230.5	178153	804837		0	194719	453773	130611	0	257330	279466		0	0	284806	140500	0	154295	477040		0	0	229715	241821	71953.9
P08754		c3	x	Guanine nucleotide-binding protein G(i) subunit alpha (G(i) alpha-3	0	27651	145963	69814.5	0	0	143629		0	0	127875	78908.3	0	0	80156.5		59374.1	79941.5	184074	71511.9	0	0	325552		0	77344.1	133297	57854.9	0	182316	104250		0	30603.3	174825	56466.5	59992.1	0	108204		0	0	147922	100512	52981.3
P62873		c3		Guanine nucleotide-binding protein G(I)/G(S)/G(T) subunit beta-1	0	54967.1	279674	147041	0	0	531390		0	0	236321	162765	0	0	433451		119765	103155	262061	89915.3	0	215896	588591		0	0	248185	151811	0	444489	249111		0	0	419964	125816	120794	0	342860		0	0	191966	205156	0
P62879		c3		Guanine nucleotide-binding protein G(I)/G(S)/G(T) subunit beta-2	0	84471.9	140626	137685	0	0	501652		0	0	209069	105589	0	0	273235		0	83025.8	220898	0	0	190776	547519		0	0	243664	152281	0	357599	237775		0	0	270397	174965	0	0	212504		0	0	185420	210194	0
Q93070		c3	x	Ecto-ADP-ribosyltransferase 4 (CD antigen CD297)	0	70627.8	194107	135762	82286.5	75721.7	184431		0	0	212828	111042	87768.6	0	143897		0	133094	165961	123831	148682	77417.9	245372		0	90874.7	273961	95704.8	0	239965	147400		0	0	284160	81846.1	0	0	108329		0	0	215597	132880	0
P29972		c3	x	Aquaporin-1 (AQP-1)	0	52970.1	2.39046e+06	373100	340557	176229	1.16796e+06		0	12918.9	1.19036e+06	465731	295019	74901.9	845468		73839.4	331236	1.8371e+06	372806	493696	309660	2.62078e+06		0	185360	286015	353835	290776	693862	531170		0	13986.6	632574	153739	166112	298574	513724		0	22373.4	845264	202453	259520
Q02094		c3	x	Ammonium transporter Rh type A (CD antigen CD241)	0	0	147633	0	0	0	193519		0	0	92666.4	0	0	0	223121		0	0	323495	0	0	0	330279		0	0	215694	0	0	199256	164566		0	0	111135	0	62879.7	99187.5	200927		0	0	243374	0	0
P63267		c3		Actin, gamma-enteric smooth muscle	65929	73558.9	211494	209788	0	408535	321238		73781.1	80751.9	143425	286561	0	195173	225825		215533	396443	243326	465453	0	284109	489399		0	238620	231494	220216	0	0	0		0	228209	470996	326925	0	0	0		0	131647	303291	261060	0
Q9NRQ2	X	c3	x	Phospholipid scramblase 4	0	59035.6	174555	97715.4	0	0	135865		0	71274.1	307410	204902	0	0	396130		0	107306	147287	155431	0	0	297292		0	94895.1	429878	147687	0	0	0		0	110131	239198	103570	0	0	0		0	81112.2	260745	135102	0
P11142		c4		Heat shock cognate 71 kDa protein	0	85567.7	0	172108	129771	0	0		0	0	0	133346	100531	170619	0		0	154931	91595.7	146183	165847	120983	248138		81361.6	0	524437	165265	332958	198283	231878		0	0	133601	104477	170363	271875	298064		126065	0	134839	233255	139167
P16157		c4		Ankyrin-1 (ANK-1) (Ankyrin-R) (Erythrocyte ankyrin)	0	52059.9	555652	187184	408389	283455	345804		0	0	344406	167528	315888	285514	338293		288218	206759	738466	225026	497609	218143	1.264e+06		0	181579	1.37264e+06	509968	400462	710577	725872		0	0	758431	271388	581229	877680	1.15145e+06		0	0	734720	346297	329250
P35612		c4		Beta-adducin (Erythrocyte adducin subunit beta)	0	0	0	0	51379.6	0	0		0	0	0	0	65966.1	0	0		0	0	0	0	222531	0	526565		0	0	145270	0	202852	314584	455842		0	0	209938	0	128351	100684	302929		0	0	0	125128	129057
P60709		c4		Actin, cytoplasmic 1 (Beta-actin)	51931.7	332334	209422	285363	327549	188600	1.43547e+06		73249	76417.8	167367	166914	309545	472273	545669		123270	212722	656741	194845	643442	263836	2.82386e+06		90481.8	194258	415999	374171	2.56129e+06	4.77355e+06	1.97957e+06		269844	134666	507730	194323	448485	2.2701e+06	3.67786e+06		159903	95437	583378	419844	644367
P11171		c4		Protein 4.1	0	71772.9	267914	218201	493355	576474	465073		13777.5	18370.8	224908	250678	866320	548519	279534		143175	233132	1.09163e+06	224732	2.39805e+06	549623	2.12818e+06		60825.8	155926	329552	1.02574e+06	2.07845e+06	4.57448e+06	803206		0	93857.7	849735	201165	2.02275e+06	5.15666e+06	2549829		0	0	750752	987005	2.02667e+06
P02549		c4		Spectrin alpha chain, erythrocytic 1	0	30784.1	167233	104607	451888	311905	194097		0	0	56406.4	84055	253687	320697	123658		54924	74004.3	243129	183347	552326	183265	57110.6		0	92156.3	590295	638782	735552	1.09974e+06	310307		0	114513	223620	197957	1.05022e+06	1.19525e+06	892446		0	0	242508	376680	1.125e+06
P11277		c4		Spectrin beta chain	0	48174.3	239169	151893	754074	275805	300600		0	0	137714	153775	554113	407236	410243		117233	101374	174617	301229	817526	360055	0		0	133297	497555	607660	1.16093e+06	949156	497857		0	215475	364683	301237	631027	1.79191e+06	2.15883e+06		0	0	204203	378633	953238
P35611		c4		Alpha-adducin	0	0	109018	81226.2	140078	88743.7	178038		0	0	64258.5	73697.8	265843	0	0		0	0	180276	68384.8	229198	70199.3	282843		0	0	162775	187380	301281	312301	165868		0	0	79808.2	79310	299584	400364	466630		0	0	26784.8	212031	157065
P28289		c4		Tropomodulin-1	0	0	0	0	124139	120668	209018		0	0	0	0	76449.8	167324	189987		0	0	0	0	200797	147486	295370		0	0	0	194576	167481	649113	271802		0	0	0	73246.7	340865	771401	415650		0	0	0	200350	148274
Q562R1		c4		Beta-actin-like protein 2	0	0	0	0	158315	189033	265476		0	0	0	0	168083	184681	171210		0	0	0	0	288877	215688	547207		0	0	0	252244	0	692863	744589		0	0	0	166681	0	1.36108e+06	380978		0	0	0	239160	0
Q96PL5		c4	x	Erythroid membrane-associated protein (hERMAP)	0	0	0	0	0	0	0		0	0	32540.2	0	39934	0	0		0	0	88831.7	0	59424.8	0	0		0	0	47345	153061	146667	362063	79354		0	0	208296	0	84164	254776	100222		0	0	48460.7	216436	48027.4
Q08495		c4		Dematin (Dematin actin-binding protein)	0	0	0	0	0	0	0		0	0	0	0	0	0	0		0	0	0	0	0	0	0		0	0	0	0	0	326008	187002		0	0	0	0	92039.2	311390	528428		0	0	0	0	155505
P68032		c4		Actin, alpha cardiac muscle 1	0	0	0	0	361970	0	0		0	0	0	0	197644	0	0		0	0	0	0	589012	0	0		0	0	0	0	543529	757501	1.13994e+06		0	0	0	0	349114	1.17685e+06	490230		0	0	0	0	2.54027e+06
P01112		c5		GTPase HRas	0	0	0	0	0	0	0		0	0	0	0	0	138753	0		0	0	0	0	0	173511	0		0	0	0	0	0	165184	0		0	0	0	0	0	157237	0		0	0	0	0	0
Q9UKV8		c5		Protein argonaute-2	0	0	0	0	0	0	36851		0	0	0	0	0	635644	0		48773.8	0	0	0	0	433986	456287		0	0	0	0	0	604250	107898		0	0	0	0	57623.9	117216	59536.5		0	0	0	0	0
Q16658		c5		Fascin (55 kDa actin-bundling protein) (p55)	0	0	0	0	0	0	0		0	0	0	0	0	0	0		0	0	0	0	0	0	0		0	0	0	0	0	132709	0		0	0	0	0	0	77733.7	0		0	0	0	0	0
O15400		c6	x	Syntaxin-7	0	0	72419.5	0	0	0	327236		0	0	0	0	0	0	481112		0	0	144277	0	0	0	370221		0	0	0	0	0	0	0		0	0	0	0	0	0	0		0	0	0	0	0
O00161		c6	x	Synaptosomal-associated protein 23 (SNAP-23)	0	0	0	0	0	0	214961		0	0	0	0	0	0	269423		0	0	0	0	0	0	128765		0	0	0	0	0	0	0		0	0	0	0	0	0	0		0	0	0	0	0
P43250		c6	x	G protein-coupled receptor kinase 6	0	0	0	0	0	0	320438		0	0	0	0	0	0	255532		0	0	0	0	0	0	132894		0	0	0	0	0	0	0		0	0	0	0	0	0	0		0	0	0	0	0
P01111		c6	x	GTPase NRas (Transforming protein N-Ras)	0	0	0	0	0	0	334631		0	0	0	0	0	0	183296		0	0	0	0	0	0	419068		0	0	0	0	0	0	0		0	0	0	0	0	0	0		0	0	0	0	0
P61106		c6	x	Ras-related protein Rab-14	0	0	0	0	0	0	369909		0	0	0	0	0	0	263914		0	0	0	0	0	95889.4	369202		0	0	0	0	0	0	0		0	0	0	0	0	0	0		0	0	0	0	0
Q9H3N1		c6		Thioredoxin-related transmembrane protein 1	0	0	0	0	0	0	219506		0	0	0	0	0	0	177112		0	0	0	0	0	0	215337		0	0	0	0	0	0	0		0	0	0	0	0	0	0		0	0	0	0	0
Q9HAV0		c6		Guanine nucleotide-binding protein subunit beta-4	0	0	0	0	0	0	456982		0	0	0	0	0	0	273235		0	0	0	0	0	0	359883		0	0	0	0	0	0	0		0	0	0	0	0	0	0		0	0	0	0	0
Q8NBX0		c6		Saccharopine dehydrogenase-like oxidoreductase	0	0	0	0	0	0	109509		0	0	0	0	0	0	24237.5		0	0	0	0	0	0	58721.6		0	0	0	0	0	0	0		0	0	0	0	0	0	0		0	0	0	0	0
P04921		c6	x	Glycophorin-C (CD antigen CD236)	0	0	134886	0	0	187879	1.74062e+06		0	0	202346	0	0	248314	1.47663e+06		153557	0	291067	0	0	283378	1.0049e+06		0	0	334915	0	0	1.63247e+06	528206		0	0	275153	0	0	351693	480634		0	0	179694	0	0
P51148		c6	x	Ras-related protein Rab-5C	0	0	0	0	0	0	316443		0	0	0	0	0	0	251829		0	0	0	0	0	0	270254		0	0	0	0	0	137395	0		0	0	0	0	0	174135	0		0	0	0	0	0
P02724		c6	x	Glycophorin-A (CD antigen CD235a)	0	126216	1.3119e+06	157963	0	1.38074e+06	7.42805e+06		85853	0	342232	456623	0	215682	5.95675e+06		1.45409e+06	172562	399305	266974	0	1.07885e+06	9.56461e+06		0	0	283292	510902	412038	5.71944e+06	1.93078e+06		0	0	432286	141691	311763	316879	564611		0	0	418083	262983	125857
Q68D91		c6		Metallo-beta-lactamase domain-containing protein 2	0	0	0	0	0	0	247073		0	0	0	0	0	0	181188		0	0	0	0	0	0	295580		0	0	0	0	0	169148	0		0	0	0	0	0	0	0		0	0	0	0	0
Q8WUD1		c6		Ras-related protein Rab-2B	0	0	0	0	0	0	328280		0	0	0	0	0	0	285022		0	0	0	0	0	0	322005		0	0	0	0	0	353693	0		0	0	0	0	0	0	0		0	0	0	0	0
P61586		c6		Transforming protein RhoA	0	0	0	0	0	0	250912		0	0	0	0	0	0	501448		0	0	0	0	0	0	212836		0	0	0	0	0	264572	0		0	0	0	0	0	0	0		0	0	0	0	0
Q12907		c6	x	Vesicular integral-membrane protein VIP36	0	0	0	0	0	0	328466		0	0	0	0	0	0	304736		0	0	0	0	0	0	174264		0	0	0	0	0	245162	0		0	0	0	0	0	0	0		0	0	0	0	0
O75396		c6	x	Vesicle-trafficking protein SEC22b	0	0	0	0	0	89357.7	367043		0	0	0	0	0	0	206493		0	0	0	0	0	153748	238949		0	0	0	0	0	251566	189312		0	0	0	0	0	0	0		0	0	0	0	0
P51149		c6		Ras-related protein Rab-7a	0	0	0	0	0	76491.2	263576		0	0	0	0	0	198100	259762		0	0	0	0	0	119735	273257		0	0	0	0	0	210473	213538		0	0	0	0	0	0	0		0	0	0	0	0
P61020		c6	x	Ras-related protein Rab-5B	0	0	0	0	0	97636.6	325205		0	0	0	0	0	103214	0		0	0	0	0	0	134263	369098		0	0	0	0	0	259491	225980		0	0	0	0	0	85287	0		0	0	0	0	0
P23634		c6	x	Plasma membrane calcium-transporting ATPase 4 (PMCA4)	0	0	0	0	0	0	368280		0	0	0	0	0	0	198471		98042.5	0	0	0	0	0	331154		0	0	0	0	0	217070	239203		0	0	0	0	0	0	93857		0	0	0	0	0
Q9H0U4		c6	x	Ras-related protein Rab-1B	0	0	0	0	0	0	239752		0	0	0	0	0	0	139640		0	0	0	0	0	0	366007		0	0	0	0	0	178150	196510		0	0	0	0	0	118045	0		0	0	0	0	0
Q6PIU2		c6		Neutral cholesterol ester hydrolase 1 (NCEH)	0	0	0	0	0	0	249516		0	0	0	0	0	0	180095		0	0	0	0	0	0	196768		0	0	0	0	0	0	214419		0	0	0	0	0	0	0		0	0	0	0	0
P50991		c6		T-complex protein 1 subunit delta (TCP-1-delta)	0	0	64424.4	0	0	0	178431		0	0	0	0	0	0	0		0	0	120834	0	0	0	226649		0	0	0	0	0	135086	0		0	0	0	0	0	79275.7	0		0	0	0	0	0
O75352		c6		Mannose-P-dolichol utilization defect 1 protein	0	0	0	0	0	0	111272		0	0	0	0	0	0	0		0	0	0	0	0	0	165049		0	0	0	0	0	159529	0		0	0	0	0	0	0	0		0	0	0	0	0
Q9BTU6		c6	x	Phosphatidylinositol 4-kinase type 2-alpha	0	0	0	0	0	0	139376		0	0	0	0	0	0	0		0	0	0	0	0	0	270505		0	0	0	0	0	234406	0		0	0	0	0	0	0	0		0	0	0	0	0
Q9NXU5		c6		ADP-ribosylation factor-like protein 15	0	0	0	0	0	0	156946		0	0	0	0	0	0	0		0	0	0	0	0	0	170089		0	0	0	0	0	149950	0		0	0	0	0	0	0	0		0	0	0	0	0
P32119		c7		Peroxiredoxin-2	0	21731.1	79867.5	87947.7	61969	80613.7	152478		41851.4	33136.3	72808	106155	73196.2	125922	0		40584.8	56701.7	100039	98649.6	96722	106459	403679		66673.8	80839.4	82137.9	81628.1	87196.4	136886	285625		160067	73466.4	65650.2	92243.1	149249	98966.5	217103		85704.1	55699.5	177875	55324.1	47837
P23276		c7	x	Kell blood group glycoprotein (CD antigen CD238)	0	72919	197164	0	102926	171405	555480		0	0	210348	196286	207076	0	218516		91964.3	130193	228657	240003	526955	123037	1.09385e+06		0	0	166637	0	144158	312972	291432		0	0	220037	0	200046	322932	308420		0	0	98647.2	0	0
P18577		c7	x	Blood group Rh(CE) polypeptide (CD antigen CD240CE)	0	102194	0	86238.9	94698.2	112382	426832		51402.1	0	97967.8	56563.2	77912.5	309187	543573		138741	110233	199285	76323.5	82083.2	222928	940302		0	0	114856	88076.5	109695	337209	593339		0	0	166671	75252.5	53246.2	176591	442643		0	0	160996	80445.4	90819.7
Q02161		c7	x	Blood group Rh(D) polypeptide (RHXIII) ) (CD antigen CD240D)	0	0	0	0	0	85140.7	377343		0	0	0	0	0	167892	540792		0	0	0	0	0	157588	943976		0	0	163931	0	142628	229352	596998		0	0	310084	0	95317.5	256523	365979		0	0	308835	0	130763
P10114		c7		Ras-related protein Rap-2a (RbBP-30)	0	0	0	0	0	154698	348917		0	0	158696	0	0	169167	12757		0	0	161426	0	0	283795	727863		0	0	0	0	0	0	198077		0	0	0	0	0	0	305421		0	0	0	0	0
P11586		c7		C-1-tetrahydrofolate synthase	0	0	0	0	0	0	0		0	0	0	0	0	0	124120		0	0	0	0	0	0	538592		0	0	0	0	0	0	130450		0	0	0	0	18545.7	0	0		0	0	0	0	61287.8
P40227		c7		T-complex protein 1 subunit zeta (TCP-1-zeta)	0	0	0	0	0	0	92426.1		0	0	0	0	0	0	15546		0	0	0	0	0	0	371189		0	0	0	0	0	0	0		0	0	0	0	0	0	0		0	0	0	0	0
P04406		c7		Glyceraldehyde-3-phosphate dehydrogenase (GAPDH)	71203.6	163543	247261	240793	178119	400672	6.06837e+06		112585	180400	335302	187974	210076	300613	3.59074e+06		372021	428084	970180	552135	435911	450046	1.86282e+07		321867	315588	764138	209289	288634	1.55776e+06	6863000		231908	263060	502599	127028	368828	678038	1.23764e+06		162023	163921	329311	618397	200389
P50148		c7		Guanine nucleotide-binding protein G(q) subunit alpha	0	0	0	0	0	0	234048		0	0	0	0	0	0	284187		0	0	0	0	0	0	529367		0	0	0	0	0	55879.6	93544.8		0	0	0	0	0	0	0		0	0	0	0	0
Q04941		c7	x	Proteolipid protein 2	0	0	0	0	0	126875	281622		0	0	0	0	0	0	413331		0	0	0	0	0	178373	983011		0	0	0	0	0	0	217870		0	0	0	0	0	0	0		0	0	0	0	0
P16452		c7	x	Erythrocyte membrane protein band 4.2	25146.3	69270.1	466668	156619	124661	52885.2	855702		38315.9	25218.6	259726	200455	123662	144887	215509		661483	195830	1.25967e+06	150001	212588	138520	3.51326e+06		0	147113	1.29046e+06	173688	354008	1.07796e+06	543549		0	86639	457692	181889	334721	364294	827379		0	0	385383	351738	180732
P02730		c7	x	Band 3 anion transport protein (CD antigen CD233)	152667	979152	2.81386e+06	1.82472e+06	2.31731e+06	830225	20301916		181688	659159	7243511	2.00038e+06	2.44125e+06	907742	6.69343e+06		1.13918e+07	4.03059e+06	8.20433e+06	5.09704e+06	4.99314e+06	4.83569e+06	46080628		238957	848444	8.96611e+06	2.46498e+06	1.31157e+06	2.11354e+07	2.0248e+07		607972	482686	1.54347e+07	2.29181e+06	4.08952e+06	6.95058e+06	1.75585e+07		89759.2	198591	4.45444e+06	3.04156e+06	1.26433e+06
P63092		c7		Guanine nucleotide-binding protein G(s) subunit alpha isoforms short	0	32308.9	78069.4	49125.5	0	0	290412		0	0	168006	60081.6	48821.3	0	189895		74398.4	97749.3	123929	114791	109500	66488.3	559617		0	0	166150	85030.5	124569	184604	235310		0	0	215656	49330	79313.2	37948	124209		0	0	113821	105757	47799.2
P50895		c7	x	Basal cell adhesion molecule (Auberger B antigen) ((CD antigen CD239)	0	45868.4	197293	0	0	0	308718		0	0	154344	0	0	0	206602		0	61168.8	156299	0	0	0	615041		0	0	138254	0	0	256993	188194		0	0	131009	0	0	0	226761		0	0	288350	0	0
P00387		c7	x	NADH-cytochrome b5 reductase 3 (B5R)	0	0	0	0	0	95294.9	284951		0	0	0	0	0	0	203750		0	0	0	0	0	153452	1.26915e+06		0	0	0	0	0	329545	304584		0	0	0	0	0	169778	387500		0	0	0	0	0
P61026		c7	x	Ras-related protein Rab-10	0	0	0	0	0	24673.3	319361		0	0	0	0	0	0	172814		0	0	0	0	0	81346.3	832404		0	0	0	0	0	144619	111281		0	0	0	0	0	0	173344		0	0	0	0	0
P09543		c7	x	2',3'-cyclic-nucleotide 3'-phosphodiesterase (CNP)	0	0	53206.6	0	0	0	237195		0	0	30042.5	0	0	0	127494		47713.5	28805	73297.9	0	0	0	564463		0	0	36969.7	0	0	220217	149419		0	0	78171	0	0	48474	155772		0	0	0	0	0
O60488		c7	x	Long-chain-fatty-acid--CoA ligase 4 (LACS 4)	0	0	0	0	0	0	250984		0	0	0	0	0	0	183147		0	0	0	0	0	0	560073		0	0	0	0	0	210657	185400		0	0	0	0	0	0	276130		0	0	0	0	0
Q9P0L0		c7		Vesicle-associated membrane protein-associated protein A (VAMP-A)	0	0	0	0	0	0	446799		0	0	0	0	0	0	406147		0	0	0	0	0	0	1012151		0	0	0	0	0	356803	424708		0	0	0	0	0	0	269274		0	0	0	0	0
O94919		c7	x	Endonuclease domain-containing 1 protein	0	0	136189	109668	0	154954	515686		0	0	148430	76846.9	0	88280.5	200799		0	0	191482	0	0	116585	1.20715e+06		0	0	247854	0	0	258117	305249		0	0	176533	0	0	0	282921		0	0	176788	0	0
P61225		c7	x	Ras-related protein Rap-2b	0	0	180654	124295	0	118728	887850		0	0	164004	130821	0	155817	401673		78821.8	0	151404	136672	0	411074	2.02563e+06		0	0	206964	0	0	538703	541671		0	0	306972	0	0	174488	436329		0	0	151116	0	0
P27105		c7	x	Erythrocyte band 7 integral membrane protein (Stomatin)	73996.6	293434	3.71513e+06	433285	210288	3.4528e+06	1.49848e+07		50950	74335	2.54246e+06	757938	528546	954636	4.35893e+06		1.06759e+06	1.50954e+06	3.32146e+06	449713	438577	5.95746e+06	19196143		69481.7	778820	5.25838e+06	730480	840948	8948889	8226781		129283	245964	2.27357e+06	935339	1.07954e+06	1.96209e+06	7.37686e+06		38433	45976.3	1.52548e+06	1.8391e+06	501791
Q00013	X	c7	x	55 kDa erythrocyte membrane protein (p55) (Membrane protein, palmitoylated 1)	161322	145973	314842	208825	152847	212287	3.01185e+06		54555.5	73717.9	324589	250250	191225	238659	1.79537e+06		367259	309053	633327	242599	326624	436793	4.0925e+06		0	188841	298948	178452	237532	2290902	1.3602e+06		0	0	444566	147451	198344	311640	1.45379e+06		0	71986.4	373989	270577	136049
P68104		c7		Elongation factor 1-alpha 1	0	51649.2	0	0	0	0	1.05629e+06		0	0	0	0	0	136007	0		0	64525.6	123912	0	333825	0	1.49309e+06		0	0	0	0	0	344305	326591		0	0	0	0	0	265118	193937		0	0	144346	0	0
Q99832		c7		T-complex protein 1 subunit eta (TCP-1-eta)	0	0	0	0	0	0	57486.2		0	0	0	0	0	0	0		35865.1	0	0	0	0	0	180391		0	0	0	0	0	87268.7	83637.8		0	0	0	0	0	53513.3	0		0	0	0	0	0
Q9UKU0		c7	x	Long-chain-fatty-acid--CoA ligase 6) (LACS 6)	0	0	0	0	0	0	170837		0	0	0	0	0	0	0		0	0	0	0	0	0	485163		0	0	0	0	0	192870	307871		0	0	0	0	0	0	0		0	0	0	0	0
P11166		c8	x	Solute carrier family 2, facilitated glucose transporter member 1 (GLUT-1)	83220.2	460468	1.07048e+06	183405	214281	2.33285e+06	6616525		95658.5	124234	388819	224887	153827	287976	3.48408e+06		1.84252e+06	730477	2.63886e+06	188867	322787	2.60582e+06	4.59008e+06		138179	313500	656476	771683	232466	3.51155e+06	4.34571e+06		289716	125214	386042	213939	385472	1.39321e+06	3.39498e+06		0	0	645364	437652	288528
P35613		c8	x	Basigin (5F7) (CD antigen CD147)	0	70507	0	0	0	179707	441336		12110.4	0	201725	0	0	143595	406192		254658	135176	108354	0	0	297904	464085		0	0	257065	169263	0	384396	226529		0	0	152245	41655.8	0	0	652592		0	0	129853	123028	0
P63000		c8	x	Ras-related C3 botulinum toxin substrate 1 ((p21-Rac1)	0	0	45517.3	228185	0	179917	274947		0	0	109372	160933	117297	258538	268471		148389	0	262856	80280	0	173791	393708		0	0	174479	0	0	379871	218305		0	0	104105	0	0	60360.1	250506		0	0	156641	0	0
Q99808		c8	x	Equilibrative nucleoside transporter 1	0	0	0	0	0	70158.6	137396		0	0	101365	0	0	245022	302014		71844.7	0	81224.1	0	0	214384	261830		0	0	0	0	0	268380	271086		0	0	0	0	0	145629	210431		0	0	0	0	0
Q9H0R3		c8		Transmembrane protein 222	0	0	0	0	0	107797	155808		0	0	0	0	0	182516	352873		0	0	0	0	0	129907	189712		0	0	0	0	0	134633	232129		0	0	0	0	0	0	276821		0	0	0	0	0
P60953		c8	x	Cell division control protein 42 homolog	0	0	0	0	0	94205.7	1.54908e+06		0	0	0	0	68736.1	156693	14910.4		0	0	185062	0	0	143272	578238		0	0	81244.3	0	0	477062	589320		0	0	269679	0	0	86323.4	911858		0	0	78387.4	0	0
O60664		c8		Perilipin-3	0	0	0	0	0	0	76122.3		0	0	0	0	0	0	0		0	0	0	0	0	83736.4	190417		0	0	0	0	0	76204.4	77080.1		0	0	0	0	0	0	151330		0	0	0	0	0
Q15286		c8	x	Ras-related protein Rab-35	0	0	0	0	0	0	206831		0	0	0	0	0	0	31567.4		0	0	0	0	0	70147	492296		0	0	0	0	0	174512	380862		0	0	0	0	0	135874	320463		0	0	0	0	0
P62834		c8	x	Ras-related protein Rap-1A	0	0	0	0	0	0	445425		0	0	0	0	0	0	23883.3		0	0	0	0	0	0	638169		0	0	125952	0	0	197800	240874		0	0	129984	0	0	114040	449294		0	0	115964	0	0
Q13336		c8	x	Urea transporter 1	0	0	0	0	0	26210.6	110681		0	0	0	0	0	0	27189.6		0	0	0	0	0	40138.2	120823		0	0	0	0	0	54121.6	64282.8		0	0	0	0	0	23987	74289.5		0	0	0	0	0
P01116		c8	x	GTPase Kras	0	0	0	0	0	0	365619		0	0	0	0	0	0	186255		0	0	0	0	0	0	392385		0	0	0	0	0	0	339781		0	0	0	0	0	0	405891		0	0	0	0	0
P62820		c8		Ras-related protein Rab-1A	0	0	0	0	0	0	280211		0	0	0	0	0	0	139640		0	0	0	0	0	0	374552		0	0	0	0	0	157076	191872		0	0	0	0	0	118045	389044		0	0	0	0	0
Q9NP58		c8	x	ATP-binding cassette sub-family B member 6	0	0	0	0	0	0	388797		0	0	0	0	0	0	152817		87942.5	0	0	0	0	108838	593393		0	0	0	0	0	193346	154785		0	0	0	0	0	0	726396		0	0	0	0	0
Q14773		c8	x	Intercellular adhesion molecule 4 (ICAM-4) (CD antigen CD242)	0	0	0	0	0	112103	428098		0	0	0	0	0	0	324879		0	0	0	0	0	453485	687435		0	0	0	0	0	926298	459053		0	0	0	0	0	0	324730		0	0	0	0	0
Q6DD88		c8	x	Atlastin-3	0	0	0	0	0	75236.6	377210		0	0	0	0	0	0	326713		69880.7	0	144211	0	0	83900.1	507012		0	0	0	0	0	591764	414059		0	0	0	0	0	0	193011		0	0	0	0	0
P61019		c8		Ras-related protein Rab-2A	0	0	0	0	0	0	328280		0	0	0	0	0	0	285022		0	0	0	0	0	0	322005		0	0	0	0	0	301409	243354		0	0	0	0	0	0	308923		0	0	0	0	0
Q53GQ0		c8	x	Very-long-chain 3-oxoacyl-CoA reductase	0	0	0	0	0	0	195392		0	0	0	0	0	0	261631		0	0	0	0	0	0	207388		0	0	0	0	0	228901	174491		0	0	0	0	0	0	183908		0	0	0	0	0
Q8N5K1		c8	x	CDGSH iron-sulfur domain-containing protein 2	0	0	0	0	0	0	176520		0	0	0	0	0	0	327378		0	0	0	0	0	0	298513		0	0	0	0	0	254264	173736		0	0	0	0	0	0	363664		0	0	0	0	0
Q9H8H3		c8	x	Methyltransferase-like protein 7A	0	0	0	0	0	97188.7	226278		0	0	0	0	0	0	213968		0	0	0	0	0	146024	436388		0	0	0	0	0	266622	317128		0	0	0	0	0	0	357131		0	0	0	0	0
Q9Y624		c8	x	Junctional adhesion molecule A (JAM-A) (CD antigen CD321)	0	0	0	0	0	95971.4	206643		0	0	0	0	0	0	442599		0	0	0	0	0	92415.1	465594		0	0	0	0	0	210272	391960		0	0	0	0	0	0	474125		0	0	0	0	0
P31947		c9		14-3-3 protein sigma	0	0	0	0	0	0	0		0	0	0	0	30482.3	0	0		0	0	0	0	163457	0	0		17359.7	0	0	0	0	0	0		55965.1	0	0	0	0	58140.7	0		41923.7	0	0	0	0
P04083		c9		Annexin A1 (p35)	34820.6	122845	0	0	0	0	0		0	0	0	0	0	0	0		0	0	0	0	187673	0	0		0	0	0	0	0	0	0		161923	0	0	0	0	0	0		0	0	0	0	0
Q9BQE3		c9		Tubulin alpha-1C chain	0	0	0	0	57199.1	0	0		0	0	0	0	0	0	0		0	0	0	0	166894	0	0		0	0	0	0	0	0	0		131762	0	0	0	0	0	0		0	0	0	0	76590.3
A5A3E0		nc		POTE ankyrin domain family member F	0	0	0	0	0	0	0		0	0	0	0	0	0	0		0	0	0	0	0	0	0		0	0	0	0	211098	0	846773		0	0	0	0	296476	0	0		0	0	0	0	174827
P61224		nc		Ras-related protein Rap-1b	0	0	0	0	0	0	0		0	0	0	0	0	0	0		0	0	0	0	0	0	0		0	0	0	0	0	0	291176		0	0	0	0	0	0	465338		0	0	0	0	0
Q9BYX7		nc		Putative beta-actin-like protein 3 (Kappa-actin)	0	0	0	0	0	0	0		0	0	0	0	0	0	0		0	0	0	0	0	0	0		102539	0	291520	0	0	0	846773		158619	0	359789	0	0	0	1.50756e+06		187881	0	235967	0	0
P04040		nc		Catalase	0	0	0	0	118689	0	0		0	0	0	0	0	0	0		0	0	0	0	153675	0	0		0	120835	0	144567	0	0	0		0	129764	0	0	146525	0	0		0	0	0	155188	147508
Q6S8J3		nc		POTE ankyrin domain family member E (POTE-2)	0	87074.9	221807	257389	486681	295194	238171		0	102426	211057	154375	516165	674220	883857		0	64954.1	146412	207186	1.02956e+06	529677	362028		0	111648	0	117992	1.04418e+06	0	0		0	204601	0	338203	341590	0	0		0	91190.5	0	215711	384449
P60174		nc		Triosephosphate isomerase (TIM)	0	0	0	0	0	0	0		0	0	0	0	0	0	0		0	0	0	0	0	0	0		0	0	0	95085.2	0	0	0		0	0	0	311815	0	0	0		0	0	0	258441	0
Q6ZVX7		nc		F-box only protein 50	0	0	0	0	0	0	0		0	0	0	0	0	0	0		0	0	0	0	0	0	0		0	0	0	174136	0	56038.2	0		0	0	0	0	0	126485	0		0	0	0	127836	0
P68133		nc		Actin (Alpha-actin-1)	0	0	0	0	0	0	0		0	0	0	0	0	0	0		0	0	0	0	0	0	0		148910	0	0	0	0	0	0		289571	0	0	0	0	0	0		389887	0	0	0	0
Q92820		nc		Gamma-glutamyl hydrolase	0	0	0	0	0	0	0		0	0	0	0	0	0	0		0	0	0	0	0	0	0		29159.5	0	0	21895	0	0	0		123570	0	0	0	0	0	0		21527.5	0	0	0	0
A6NIZ1		nc		Ras-related protein Rap-1b-like protein	0	0	87353.8	74317.7	0	210634	0		20384.1	0	88539.8	106111	0	139519	0		59353.2	0	117343	69574.8	0	147862	0		0	0	0	0	0	0	0		0	0	0	0	0	0	0		0	0	0	0	0
O15162		nc		Phospholipid scramblase 1	0	0	3.13172e+06	0	0	174299	227686		0	0	93588.1	0	0	176362	256499		0	0	192218	0	0	0	478399		0	0	0	0	0	101948	224085		0	0	0	0	0	106251	0		0	0	0	0	0
Q9H4G4		nc		Golgi-associated plant pathogenesis-related protein 1 (GAPR-1)	0	0	551494	0	0	0	464681		0	0	1.31302e+06	0	0	0	172208		0	0	149570	0	0	0	138085		0	0	0	0	0	458350	0		0	0	0	0	0	301879	0		0	0	0	0	0
O43548		nc		Protein-glutamine gamma-glutamyltransferase 5 (TGase-5)	0	0	0	0	0	0	0		0	0	0	0	0	0	0		0	0	102962	0	0	0	0		0	0	0	0	0	0	0		119554	0	0	30629.7	0	0	0		93979.1	0	115428	187544	0
P11021		nc		Endoplasmic reticulum chaperone BiP	0	47048.7	96428.5	0	0	0	0		0	72309.4	0	64691.4	0	0	0		0	79924.7	166833	83147.4	160643	0	0		0	0	0	121057	0	0	0		0	0	98484.4	0	0	0	0		0	0	193312	131193	0
P00558		nc		Phosphoglycerate kinase 1 (PRP 2)	0	0	0	0	0	0	0		0	0	0	0	0	0	0		0	0	0	0	0	0	0		0	0	110243	0	0	0	0		0	0	168248	0	0	0	0		0	0	164728	0	0
Q92928		nc		Putative Ras-related protein Rab-1C (hRab1c)	0	0	0	0	0	0	0		0	0	0	0	0	0	0		0	0	0	0	0	0	0		0	0	86015	0	0	0	0		0	0	157180	0	0	0	0		0	0	218085	0	0
P27824		nc		Calnexin (IP90)	0	0	0	0	0	0	207977		0	0	0	0	0	0	0		0	0	0	0	0	0	186687		0	0	0	0	0	0	0		0	0	0	0	0	169377	0		0	0	0	0	0
P61006		nc		Ras-related protein Rab-8A	0	0	0	0	0	0	280326		0	0	0	0	0	0	2477.99		0	0	0	0	0	0	113069		0	0	0	0	0	173696	161395		0	0	0	0	0	196767	0		0	0	0	0	0
P08134		nc		Rho-related GTP-binding protein RhoC	0	0	0	0	0	0	250912		0	0	0	0	0	0	501448		0	0	0	0	0	0	212836		0	0	0	0	0	0	229309		0	0	0	0	0	0	378303		0	0	0	0	0
P11233		nc		Ras-related protein Ral-A	0	0	0	0	0	226297	194095		0	0	0	0	0	0	594591		0	0	0	0	0	296370	280668		0	0	0	0	0	238744	0		0	0	0	0	0	0	0		0	0	0	0	0
* Ravenhill BJ et al. Commun Biol. 2019; 2:350.
[truncated: 3 more columns]
