# Supplementary material for: Structural organization of erythrocyte membrane microdomains and their relation with malaria susceptibility
Source: Commun Biol. 2021 Dec 8;4:1375. doi: 10.1038/s42003-021-02900-w (PMC8655059; doi:10.1038/s42003-021-02900-w)
Supplement: Supplementary file 5 — Supplementary Data 4 [file 42003_2021_2900_MOESM5_ESM.xlsx]

## Sheet: ART4
SNP_id	chromosome	position	alleleA	alleleB	genotype	maf	frequentist_add_lrt_severe_pvalue	frequentist_dom_lrt_severe_pvalue	frequentist_rec_lrt_severe_pvalue	frequentist_gen_lrt_severe_pvalue	frequentist_het_lrt_severe_pvalue	best_lrt_severe_pvalue	minlog_best_lrt_severe_pvalue	frequentist_add_parden_pvalue	frequentist_dom_parden_pvalue	frequentist_rec_parden_pvalue	frequentist_gen_parden_pvalue	frequentist_het_parden_pvalue	best_parden_pvalue	minlog_best_parden_pvalue
rs71532848:14968565:T:G	12	14968565	T	G	imputation	0.0258003	0.274515	0.272292	NA	0.55976	0.26969	0.26969	0.569135	0.670518	0.667011	NA	NA	0.663507	0.663507	0.178154
kgp19018471	12	14968876	A	G	snpchip	0.0830242	0.802802	0.831926	0.809294	0.957578	0.872142	0.802802	0.0953916	0.33147	0.175898	0.369522	0.174696	0.0933397	0.0933397	1.02993
rs114315247:14969439:T:G	12	14969439	T	G	imputation	0.027381	0.145095	0.145606	NA	NA	0.147773	0.145095	0.838348	0.147188	0.173128	NA	NA	0.205606	0.147188	0.832128
rs7312579:14970005:C:T	12	14970005	C	T	imputation	0.0351642	0.968784	0.823979	0.153684	0.333775	0.682566	0.153684	0.813371	0.154966	0.107082	NA	0.121316	0.0757514	0.0757514	1.12061
rs77998382:14970291:A:G	12	14970291	A	G	imputation	0.133566	0.0759644	0.126117	0.0555374	0.112768	0.260508	0.0555374	1.25541	0.684341	0.896099	0.239934	0.455546	0.817444	0.239934	0.619908
rs147847613:14970492:C:T	12	14970492	C	T	imputation	0.0349522	0.973873	0.828935	0.153187	0.333932	0.687173	0.153187	0.814778	0.156124	0.108146	NA	0.123178	0.0766967	0.0766967	1.11522
rs117729288:14970877:A:C	12	14970877	A	C	imputation	0.0306215	0.797048	0.8597	NA	NA	0.925914	0.797048	0.0985155	0.183033	0.191803	NA	NA	0.202298	0.183033	0.737471
rs56396827:14971774:C:T	12	14971774	C	T	imputation	0.0349522	0.973873	0.828935	0.153187	0.333932	0.687173	0.153187	0.814778	0.156124	0.108146	NA	0.123178	0.0766967	0.0766967	1.11522
rs114416080:14972514:C:T	12	14972514	C	T	imputation	0.0458191	0.586041	0.637436	0.528778	0.782899	0.707719	0.528778	0.276727	0.502434	0.543651	0.544785	0.752529	0.60359	0.502434	0.298921
rs115935112:14972516:G:A	12	14972516	G	A	imputation	0.0459041	0.586726	0.63808	0.529222	0.783482	0.708301	0.529222	0.276362	0.503545	0.544906	0.544413	0.753113	0.604999	0.503545	0.297962
rs12811044:14972536:G:T	12	14972536	G	T	imputation	0.323705	0.529096	0.630571	0.563238	0.805308	0.898304	0.529096	0.276466	0.933812	0.811657	0.841632	0.930977	0.713481	0.713481	0.146618
rs114626915:14973449:C:T	12	14973449	C	T	imputation	0.0256012	0.886343	0.886252	0.973777	0.989247	0.886163	0.886163	0.0524864	0.515288	0.515288	NA	NA	0.515288	0.515288	0.28795
rs74514994:14973889:T:G	12	14973889	T	G	imputation	0.0878502	0.0729726	0.0754987	0.363088	0.200277	0.0897877	0.0729726	1.13684	0.949098	0.769679	0.36658	0.494462	0.576166	0.36658	0.435831
rs144722622:14974442:T:C	12	14974442	T	C	imputation	0.0172964	0.559251	0.569435	NA	0.885623	0.579477	0.559251	0.252393	0.4115	0.419016	NA	NA	0.426719	0.4115	0.38563
rs71532849:14974635:T:G	12	14974635	T	G	imputation	0.0165159	0.734766	0.734766	1	0.944226	0.734766	0.734766	0.133851	0.434761	0.434761	NA	NA	0.434761	0.434761	0.361749
rs12825197:14974944:G:A	12	14974944	G	A	imputation	0.323475	0.536488	0.633896	0.574216	0.812763	0.893845	0.536488	0.27044	0.932242	0.812352	0.845828	0.932733	0.716637	0.716637	0.144701
rs112082420:14974998:C:T	12	14974998	C	T	imputation	0.0349522	0.973873	0.828935	0.153187	0.333932	0.687173	0.153187	0.814778	0.156124	0.108146	NA	0.123178	0.0766967	0.0766967	1.11522
rs138593433:14975061:G:A	12	14975061	G	A	imputation	0.0180372	0.53858	0.535133	NA	0.828297	0.522667	0.522667	0.281775	NA	NA	NA	NA	NA	NA	#NUM!
rs141593678:14975239:G:C	12	14975239	G	C	imputation	0.0258358	0.968596	0.971545	0.931394	0.996207	0.974653	0.931394	0.0308666	0.593469	0.504894	NA	NA	0.420584	0.420584	0.376147
12:14975247:A:AAACGAC	12	14975247	A	AAACGAC	imputation	0.0243091	0.755895	0.792158	0.613023	0.869522	0.834824	0.613023	0.212523	0.67257	0.694119	NA	NA	0.718778	0.67257	0.172263
kgp995592	12	14975254	A	G	snpchip	0.0611564	0.887987	0.99454	0.153187	0.358206	0.896566	0.153187	0.814778	0.127305	0.183706	0.117676	0.156211	0.2743	0.117676	0.929312
rs76108990:14975373:A:G	12	14975373	A	G	imputation	0.0458191	0.586041	0.637436	0.528778	0.782899	0.707719	0.528778	0.276727	0.502434	0.543651	0.544785	0.752529	0.60359	0.502434	0.298921
rs11610238:14975721:C:T	12	14975721	C	T	imputation	0.369468	0.967124	0.435768	0.564479	0.39578	0.213645	0.213645	0.670307	0.743421	0.337652	0.8553	0.467937	0.336127	0.336127	0.473497
rs7304054	12	14976063	A	G	snpchip	0.324684	0.544903	0.616454	0.621272	0.828606	0.842328	0.544903	0.263681	0.921751	0.843202	0.918537	0.965384	0.791256	0.791256	0.101683
rs7307438:14976178:T:A	12	14976178	T	A	imputation	0.324109	0.529199	0.630778	0.563194	0.805348	0.898614	0.529199	0.276381	0.902929	0.804596	0.896559	0.945889	0.739553	0.739553	0.131031
rs10556010:14976417:CTA:C	12	14976417	CTA	C	imputation	0.323653	0.530583	0.632743	0.563194	0.806087	0.900699	0.530583	0.275247	0.935177	0.81314	0.84109	0.931388	0.714614	0.714614	0.145928
rs61920259:14976497:T:C	12	14976497	T	C	imputation	0.0232171	0.613397	0.64635	NA	NA	0.681747	0.613397	0.212258	0.30686	0.316238	NA	NA	0.326665	0.30686	0.51306
rs17761825:14976553:G:C	12	14976553	G	C	imputation	0.0354396	0.957523	0.813624	0.156249	0.335745	0.673491	0.156249	0.806183	0.154469	0.106534	NA	0.120015	0.0752076	0.0752076	1.12374
rs11613345:14977217:A:G	12	14977217	A	G	imputation	0.0354396	0.957523	0.813624	0.156249	0.335745	0.673491	0.156249	0.806183	0.154469	0.106534	NA	0.120015	0.0752076	0.0752076	1.12374
rs67118171:14977272:A:G	12	14977272	A	G	imputation	0.0354396	0.957523	0.813624	0.156249	0.335745	0.673491	0.156249	0.806183	0.154469	0.106534	NA	0.120015	0.0752076	0.0752076	1.12374
rs67164933:14977539:T:G	12	14977539	T	G	imputation	0.0354396	0.957523	0.813624	0.156249	0.335745	0.673491	0.156249	0.806183	0.154469	0.106534	NA	0.120015	0.0752076	0.0752076	1.12374
rs4763396:14977587:T:G	12	14977587	T	G	imputation	0.0354396	0.957523	0.813624	0.156249	0.335745	0.673491	0.156249	0.806183	0.154469	0.106534	NA	0.120015	0.0752076	0.0752076	1.12374
kgp1491260	12	14977995	G	A	snpchip	0.0133429	0.426233	0.625253	0.0847722	0.225292	0.901693	0.0847722	1.07175	0.480075	0.605141	0.299034	0.564465	0.783306	0.299034	0.524279
rs12316570:14978179:T:C	12	14978179	T	C	imputation	0.083424	0.617245	0.743335	NA	NA	0.896665	0.617245	0.209542	0.875414	0.981188	NA	NA	0.819175	0.819175	0.0866233
rs113094299:14978423:C:T	12	14978423	C	T	imputation	0.0251023	0.966907	0.966817	0.973777	0.998573	0.966728	0.966728	0.0146957	0.557212	0.557212	NA	NA	0.557212	0.557212	0.25398
rs113516617:14978430:A:G	12	14978430	A	G	imputation	0.0269544	0.956649	0.925752	NA	NA	0.892451	0.892451	0.0494156	0.231464	0.245654	NA	NA	0.26175	0.231464	0.635517
rs10744078	12	14978535	T	G	snpchip	0.227575	0.92577	0.673999	0.523328	0.659131	0.451247	0.451247	0.345586	0.56226	0.887347	0.245013	0.493196	0.642669	0.245013	0.610811
rs7316510:14978585:T:C	12	14978585	T	C	imputation	0.323722	0.531491	0.629849	0.569034	0.808429	0.892347	0.531491	0.274504	0.905632	0.806614	0.893589	0.945748	0.739565	0.739565	0.131024
12:14978655:G:GAAT	12	14978655	G	GAAT	imputation	0.0101554	NA	NA	NA	NA	NA	0		0.13154	0.128049	NA	NA	0.124723	0.124723	0.904053
rs17834533:14979084:A:G	12	14979084	A	G	imputation	0.0354396	0.957523	0.813624	0.156249	0.335745	0.673491	0.156249	0.806183	0.154469	0.106534	NA	0.120015	0.0752076	0.0752076	1.12374
rs55959654:14979169:G:A	12	14979169	G	A	imputation	0.0354396	0.957523	0.813624	0.156249	0.335745	0.673491	0.156249	0.806183	0.154469	0.106534	NA	0.120015	0.0752076	0.0752076	1.12374
rs144609881:14979231:G:A	12	14979231	G	A	imputation	0.0128317	0.380044	0.382576	NA	0.692598	0.385848	0.380044	0.420166	0.916775	0.923275	NA	NA	0.929888	0.916775	0.0377372
kgp10142801	12	14979325	G	A	snpchip	0.0226093	0.291506	0.291506	1	0.573312	0.291506	0.291506	0.535353	0.924146	0.924146	NA	NA	0.924146	0.924146	0.0342594
rs150282742:14979844:C:T	12	14979844	C	T	imputation	0.0128317	0.380044	0.382576	NA	0.692598	0.385848	0.380044	0.420166	0.916775	0.923275	NA	NA	0.929888	0.916775	0.0377372
rs112439320:14979904:A:G	12	14979904	A	G	imputation	0.0262984	0.86915	0.858513	0.715215	0.917488	0.848006	0.715215	0.145563	0.53289	0.518895	NA	NA	0.505102	0.505102	0.296621
rs61922960:14980005:G:A	12	14980005	G	A	imputation	0.0231589	0.603114	0.636384	NA	NA	0.672312	0.603114	0.219601	0.313619	0.32328	NA	NA	0.334012	0.313619	0.503598
rs71583816:14980024:CT:C	12	14980024	CT	C	imputation	0.0349526	0.974015	0.829082	0.153187	0.333957	0.687316	0.153187	0.814778	0.156164	0.108178	NA	0.12321	0.0767218	0.0767218	1.11508
kgp9352345	12	14980086	T	C	snpchip	0.0363222	0.997912	0.83471	0.14162	0.30779	0.673489	0.14162	0.848875	0.181175	0.122418	0.270704	0.121899	0.0839624	0.0839624	1.07592
rs113983097:14980263:A:G	12	14980263	A	G	imputation	0.0253866	0.94509	0.945	0.973777	0.997058	0.944911	0.944911	0.0246091	0.495241	0.495241	NA	NA	0.495241	0.495241	0.305183
rs112526853:14980378:C:T	12	14980378	C	T	imputation	0.0260052	0.890253	0.879588	0.715215	0.922026	0.869029	0.715215	0.145563	0.596607	0.581717	NA	NA	0.567002	0.567002	0.246415
rs4764126:14980579:G:A	12	14980579	G	A	imputation	0.0357187	0.978973	0.894182	0.204802	0.427175	0.766471	0.204802	0.688666	0.165306	0.115621	NA	0.131303	0.0826651	0.0826651	1.08268
rs28362805	12	14981667	G	A	snpchip	0.0370628	0.733464	0.975322	0.0448155	0.125504	0.76442	0.0448155	1.34857	0.175113	0.117935	0.387183	0.143286	0.0814365	0.0814365	1.08918
rs3088190:14982352:G:C	12	14982352	G	C	imputation	0.133816	0.0778981	0.129966	0.0543845	0.112777	0.268893	0.0543845	1.26452	0.689788	0.901376	0.242596	0.458112	0.813295	0.242596	0.615116
rs11835363:14982700:T:C	12	14982700	T	C	imputation	0.323161	0.51021	0.599926	0.566289	0.795383	0.859853	0.51021	0.292251	0.862901	0.751007	0.894411	0.92095	0.684861	0.684861	0.164398
rs77891007:14982883:A:G	12	14982883	A	G	imputation	0.0232424	0.599373	0.632091	NA	NA	0.66748	0.599373	0.222303	0.308071	0.317887	NA	NA	0.328797	0.308071	0.511349
kgp11249903	12	14982909	A	G	snpchip	0.0359515	0.997912	0.83471	0.14162	0.30779	0.673489	0.14162	0.848875	0.195238	0.129561	0.230666	0.11171	0.0866144	0.0866144	1.06241
rs146673652:14983395:G:A	12	14983395	G	A	imputation	0.051767	0.057614	0.0529833	0.780446	0.15223	0.0532575	0.0529833	1.27586	0.844995	0.990537	0.308059	0.562858	0.805121	0.308059	0.511366
rs111957281:14983416:T:C	12	14983416	T	C	imputation	0.0251164	0.98675	0.98666	0.973777	0.999317	0.98657	0.973777	0.0115405	0.480273	0.480273	NA	NA	0.480273	0.480273	0.318512
rs75841948:14983883:G:GT	12	14983883	G	GT	imputation	0.031317	0.589444	0.643609	NA	NA	0.702839	0.589444	0.229557	0.219771	0.227599	NA	NA	0.23702	0.219771	0.65803
rs10772807	12	14984831	G	T	snpchip	0.190882	0.255947	0.230174	0.713534	0.48675	0.278598	0.230174	0.637944	0.39888	0.162299	0.262462	0.115986	0.0614668	0.0614668	1.21136
rs28362804:14984950:T:C	12	14984950	T	C	imputation	0.0521505	0.298542	0.409809	0.257156	0.45445	0.611283	0.257156	0.589803	0.930343	0.946877	0.510074	0.786318	0.815455	0.510074	0.292367
rs11056197:14985204:C:T	12	14985204	C	T	imputation	0.0772461	0.366836	0.464903	NA	NA	0.592683	0.366836	0.435528	0.156092	0.173571	NA	NA	0.19919	0.156092	0.806619
rs11056198:14985205:G:A	12	14985205	G	A	imputation	0.199047	0.254113	0.274813	0.517867	0.521111	0.397917	0.254113	0.594973	0.436637	0.164983	0.225879	0.0972859	0.0542347	0.0542347	1.26572
rs58964131:14985366:C:T	12	14985366	C	T	imputation	0.0268666	0.484426	0.557196	NA	NA	0.636689	0.484426	0.314773	0.325709	0.381048	NA	NA	0.454928	0.325709	0.48717
rs11056199:14986051:A:C	12	14986051	A	C	imputation	0.252581	0.627245	0.786908	0.501669	0.796299	0.94373	0.501669	0.299583	0.405391	0.297852	0.932807	0.541361	0.270814	0.270814	0.567329
rs73296647:14986707:G:A	12	14986707	G	A	imputation	0.0793381	0.532585	0.462625	0.762767	0.685033	0.412728	0.412728	0.384336	0.801512	0.999848	0.206009	0.434575	0.784593	0.206009	0.686114
rs12099805:14986985:C:T	12	14986985	C	T	imputation	0.032358	0.0641615	0.0637107	0.667978	0.185816	0.0640246	0.0637107	1.19579	0.631441	0.594202	NA	NA	0.558445	0.558445	0.25302
rs75075083:14987007:A:G	12	14987007	A	G	imputation	0.052145	0.298194	0.409809	0.256055	0.453217	0.611847	0.256055	0.591667	0.929924	0.947331	0.510074	0.786418	0.81591	0.510074	0.292367
rs139906833:14987092:A:C	12	14987092	A	C	imputation	0.0158885	0.660521	0.645819	NA	0.937692	0.628677	0.628677	0.201572	0.527286	0.532553	NA	NA	0.538252	0.527286	0.277954
rs2287226:14987096:A:G	12	14987096	A	G	imputation	0.251754	0.629672	0.788649	0.503218	0.797729	0.943607	0.503218	0.298244	0.405347	0.299575	0.938726	0.544923	0.273592	0.273592	0.562897
kgp19166370	12	14987142	G	A	snpchip	0.0537435	0.253323	0.346884	0.256055	0.418591	0.52339	0.253323	0.596325	0.849423	0.961603	0.510954	0.802248	0.912016	0.510954	0.291618
rs2287227:14987232:A:G	12	14987232	A	G	imputation	0.252584	0.626513	0.786862	0.500151	0.795056	0.942751	0.500151	0.300899	0.404922	0.297766	0.934184	0.541636	0.271101	0.271101	0.566869
rs12811845:14987408:T:C	12	14987408	T	C	imputation	0.25308	0.629126	0.787145	0.505454	0.799398	0.945826	0.505454	0.296318	0.462279	0.355927	0.934573	0.615625	0.327152	0.327152	0.48525
rs75508137:14987541:T:G	12	14987541	T	G	imputation	0.0238285	0.0483726	0.0479391	NA	0.143531	0.0476923	0.0476923	1.32155	0.752335	0.721711	NA	NA	0.691276	0.691276	0.160349
rs201008263:14988293:TCTTA:T	12	14988293	TCTTA	T	imputation	0.0299934	0.839713	0.851397	0.713663	0.921309	0.86343	0.713663	0.146507	0.264728	0.26381	NA	NA	0.262902	0.262902	0.580206
rs1001096:14988455:G:A	12	14988455	G	A	imputation	0.198893	0.242088	0.259829	0.517394	0.503124	0.376803	0.242088	0.616027	0.437688	0.166149	0.227225	0.0988906	0.0550207	0.0550207	1.25947
rs11056200:14988696:C:T	12	14988696	C	T	imputation	0.151778	0.332121	0.20214	0.631807	0.298067	0.132374	0.132374	0.878197	0.79508	0.491714	0.315784	0.338472	0.258498	0.258498	0.587543
rs113579909:14988732:T:A	12	14988732	T	A	imputation	0.029993	0.839713	0.851397	0.713663	0.921309	0.86343	0.713663	0.146507	0.264636	0.263718	NA	NA	0.26281	0.26281	0.580358
rs4764128:14989298:G:A	12	14989298	G	A	imputation	0.252527	0.624987	0.786138	0.498143	0.79334	0.942148	0.498143	0.302646	0.405861	0.298271	0.932223	0.541965	0.271254	0.271254	0.566624
rs144285782:14989783:G:T	12	14989783	G	T	imputation	0.0285227	0.76581	0.777461	0.713663	0.902648	0.78966	0.713663	0.146507	0.172008	0.171447	NA	NA	0.170895	0.170895	0.767271
rs10772808:14990587:G:A	12	14990587	G	A	imputation	0.251846	0.620661	0.792462	0.476292	0.775295	0.9219	0.476292	0.322127	0.385319	0.273178	0.91293	0.501651	0.241994	0.241994	0.616195
rs28362802:14990600:A:G	12	14990600	A	G	imputation	0.0360138	0.528462	0.595717	NA	NA	0.67163	0.528462	0.276986	0.123901	0.1268	NA	NA	0.130784	0.123901	0.906925
rs10772809:14990608:T:C	12	14990608	T	C	imputation	0.251863	0.618162	0.782858	0.487672	0.784458	0.939018	0.487672	0.311872	0.392616	0.282914	0.923798	0.518525	0.254193	0.254193	0.594836
rs10772810:14990696:A:G	12	14990696	A	G	imputation	0.252539	0.624316	0.786268	0.496477	0.791978	0.94087	0.496477	0.304101	0.405868	0.298643	0.933571	0.542834	0.271963	0.271963	0.56549
rs7311924:14990805:A:G	12	14990805	A	G	imputation	0.407663	0.761191	0.490132	0.74962	0.659426	0.362612	0.362612	0.440558	0.140338	0.239165	0.212455	0.33045	0.823606	0.140338	0.852825
kgp7902651	12	14991023	G	A	snpchip	0.196812	0.319241	0.318088	0.654277	0.599289	0.401874	0.318088	0.497453	0.52765	0.220491	0.21803	0.127284	0.078112	0.078112	1.10728
rs61137302:14991080:G:A	12	14991080	G	A	imputation	0.0111316	0.548509	0.548509	1	0.835272	0.548509	0.548509	0.260816	0.038191	0.038191	NA	NA	0.038191	0.038191	1.41804
rs117409667:14991745:G:A	12	14991745	G	A	imputation	0.0111297	0.649517	0.649517	1	0.901897	0.649517	0.649517	0.187409	0.0785246	0.0785246	NA	NA	0.0785246	0.0785246	1.10499
rs12822851:14991948:A:T	12	14991948	A	T	imputation	0.200859	0.256894	0.273751	0.532798	0.524159	0.390663	0.256894	0.590246	0.466468	0.206687	0.313522	0.165912	0.085026	0.085026	1.07045
rs12314703:14992226:C:T	12	14992226	C	T	imputation	0.0352091	0.537748	0.545028	0.728262	0.811073	0.554492	0.537748	0.269421	0.505836	0.457417	NA	NA	0.410727	0.410727	0.386447
rs2430723	12	14992235	T	C	snpchip	0.405115	0.639685	0.529146	0.948377	0.810875	0.578365	0.529146	0.276424	0.196884	0.258129	0.347491	0.434947	0.685034	0.196884	0.70579
rs114661518:14992520:C:G	12	14992520	C	G	imputation	0.0238356	0.0487693	0.0483359	NA	0.144518	0.0480922	0.0480922	1.31793	0.751189	0.720564	NA	NA	0.690135	0.690135	0.161066
rs12829642:14992956:A:G	12	14992956	A	G	imputation	0.253253	0.694846	0.8974	0.470912	0.767693	0.811238	0.470912	0.32706	0.417962	0.281022	0.807058	0.482624	0.227288	0.227288	0.643423
kgp3723652	12	14993070	A	G	snpchip	0.253892	0.73924	0.94441	0.489888	0.779651	0.776726	0.489888	0.309903	0.451173	0.302817	0.771517	0.498361	0.238516	0.238516	0.622482
rs11056201:14993148:T:A	12	14993148	T	A	imputation	0.253294	0.695335	0.899612	0.4685	0.765229	0.807537	0.4685	0.32929	0.418679	0.2817	0.806776	0.483534	0.227892	0.227892	0.642271
kgp9895872	12	14993439	C	T	snpchip	0.254262	0.686762	0.874768	0.489888	0.786771	0.846505	0.489888	0.309903	0.386812	0.264483	0.858185	0.477249	0.22417	0.22417	0.649423
rs3088189	12	14993608	G	A	snpchip	0.254632	0.709016	0.904978	0.488579	0.78337	0.815929	0.488579	0.311065	0.441989	0.296894	0.782257	0.49487	0.235838	0.235838	0.627386
rs77336576:14993787:G:T	12	14993787	G	T	imputation	0.0138973	0.893887	0.893887	1	0.991143	0.893887	0.893887	0.0487174	0.0964663	0.0964663	NA	NA	0.0964663	0.0964663	1.01562
kgp2677891	12	14993854	A	G	snpchip	0.266863	0.259684	0.314455	0.426051	0.527852	0.541593	0.259684	0.585555	0.417349	0.232148	0.653381	0.355657	0.152956	0.152956	0.815433
kgp18840921	12	14993909	C	A	snpchip	0.0533729	0.548049	0.590413	0.634223	0.803868	0.654037	0.548049	0.261181	0.856486	0.949625	0.55158	0.836392	0.946227	0.55158	0.258391
rs11056202:14994512:C:G	12	14994512	C	G	imputation	0.253804	0.686304	0.893618	0.45943	0.757141	0.807104	0.45943	0.337781	0.47904	0.33764	0.802068	0.552205	0.276067	0.276067	0.558986
rs147797820:14994596:A:G	12	14994596	A	G	imputation	0.0104726	0.908398	0.911092	0.925609	0.990833	0.914078	0.908398	0.0417238	0.464526	0.446246	NA	NA	0.428221	0.428221	0.368332
rs12426616:14994659:C:T	12	14994659	C	T	imputation	0.196371	0.209069	0.21156	0.547479	0.445465	0.304142	0.209069	0.67971	0.57252	0.248859	0.217303	0.14034	0.0898939	0.0898939	1.04627
rs58131239:14995095:A:G	12	14995095	A	G	imputation	0.0103053	0.441467	0.441467	NA	0.743614	0.436821	0.436821	0.359696	NA	NA	NA	NA	NA	NA	#NUM!
rs145726320:14995843:G:C	12	14995843	G	C	imputation	0.0103158	0.623009	0.623009	1	0.886184	0.623009	0.623009	0.205506	0.0785361	0.0785361	NA	NA	0.0785361	0.0785361	1.10493
rs2445417:14996508:C:T	12	14996508	C	T	imputation	0.0350433	0.61165	0.586881	NA	NA	0.561042	0.561042	0.251005	0.142867	0.128396	NA	NA	0.115325	0.115325	0.938077
rs3887182:14997446:G:A	12	14997446	G	A	imputation	0.48985	0.270243	0.0614689	0.907964	0.126004	0.0780217	0.0614689	1.21134	0.519549	0.21548	0.847222	0.372501	0.207511	0.207511	0.682959
rs2445415:14998184:C:T	12	14998184	C	T	imputation	0.0355745	0.677864	0.65395	NA	NA	0.6292	0.6292	0.201211	0.180675	0.164508	NA	NA	0.149703	0.149703	0.824769
rs114609000:14998205:A:G	12	14998205	A	G	imputation	0.0431182	0.385397	0.407452	0.628192	0.676132	0.448913	0.385397	0.414092	0.650239	0.715991	0.550648	0.81584	0.801555	0.550648	0.259126
rs60379010:14998206:C:T	12	14998206	C	T	imputation	0.0392128	0.261315	0.368934	0.0680257	0.16003	0.519396	0.0680257	1.16733	0.137473	0.2081	0.0784629	0.151327	0.331514	0.0784629	1.10534
rs59791750:14998295:C:T	12	14998295	C	T	imputation	0.0388551	0.261913	0.368002	0.0702906	0.1641	0.515667	0.0702906	1.1531	0.138738	0.208803	0.0788558	0.152522	0.330463	0.0788558	1.10317
rs115339205:14998393:C:A	12	14998393	C	A	imputation	0.0438976	0.526295	0.560905	0.628192	0.789095	0.613098	0.526295	0.278771	0.723524	0.795347	0.550648	0.830715	0.883389	0.550648	0.259126
rs78216614:14998728:A:T	12	14998728	A	T	imputation	0.0431163	0.385277	0.407321	0.628192	0.676013	0.448771	0.385277	0.414227	0.650109	0.715847	0.550648	0.815804	0.801402	0.550648	0.259126
rs116269449:14999174:G:A	12	14999174	G	A	imputation	0.0438943	0.525909	0.560484	0.628192	0.788848	0.612649	0.525909	0.279089	0.72326	0.795059	0.550648	0.830676	0.883087	0.550648	0.259126
rs74713422:14999451:T:C	12	14999451	T	C	imputation	0.0431137	0.385121	0.407151	0.628192	0.675859	0.448587	0.385121	0.414403	0.649942	0.715664	0.550648	0.815757	0.801208	0.550648	0.259126
rs2430724	12	14999719	T	C	snpchip	0.415122	0.0931823	0.0139197	0.63715	0.0457416	0.150765	0.0139197	1.85637	0.105448	0.00337247	0.975804	0.00830378	0.0272719	0.00337247	2.47205
rs112970435:14999754:T:C	12	14999754	T	C	imputation	0.0272791	0.687784	0.687784	1	0.922427	0.687784	0.687784	0.162548	0.10083	0.10083	NA	NA	0.10083	0.10083	0.99641
rs2445412:14999821:C:T	12	14999821	C	T	imputation	0.0350315	0.611435	0.58739	NA	NA	0.562312	0.562312	0.250023	0.141886	0.127637	NA	NA	0.114765	0.114765	0.940191
rs2445411	12	14999963	G	T	snpchip	0.41364	0.0915326	0.0107374	0.679537	0.035016	0.1196	0.0107374	1.9691	0.100385	0.00337247	0.944062	0.00859722	0.0300081	0.00337247	2.47205
rs67615407:15000160:A:T	12	15000160	A	T	imputation	0.303647	0.270221	0.285484	0.51846	0.537925	0.478221	0.270221	0.568281	0.98368	0.559601	0.315336	0.372738	0.222058	0.222058	0.653534
rs142478263:15000300:T:C	12	15000300	T	C	imputation	0.0266787	0.672921	0.672921	1	0.914752	0.672921	0.672921	0.172036	0.0811381	0.0811381	NA	NA	0.0811381	0.0811381	1.09078
rs73296668:15000451:G:A	12	15000451	G	A	imputation	0.0354293	0.488137	0.494056	0.729847	0.774176	0.502096	0.488137	0.311458	0.485825	0.440233	NA	NA	0.396304	0.396304	0.401972
rs10846064:15000601:A:G	12	15000601	A	G	imputation	0.491652	0.275062	0.0583491	0.874307	0.116132	0.0697665	0.0583491	1.23397	0.500265	0.217123	0.891351	0.390213	0.228622	0.217123	0.663294
rs140691935:15000679:G:T	12	15000679	G	T	imputation	0.0266812	0.672712	0.672712	1	0.914642	0.672712	0.672712	0.172171	0.0806626	0.0806626	NA	NA	0.0806626	0.0806626	1.09333
rs77193250:15000729:T:A	12	15000729	T	A	imputation	0.0167973	NA	NA	NA	NA	NA	0		0.264133	0.274414	NA	NA	NA	0.264133	0.578177
rs10846065:15000802:T:G	12	15000802	T	G	imputation	0.466529	0.200498	0.0410889	0.934474	0.102955	0.102038	0.0410889	1.38628	0.129852	0.0125145	0.925028	0.0321388	0.047329	0.0125145	1.90259
rs7966998:15000858:A:G	12	15000858	A	G	imputation	0.469559	0.193148	0.0369887	0.943216	0.0919	0.090405	0.0369887	1.43193	0.129539	0.0127666	0.921962	0.0324174	0.0462369	0.0127666	1.89392
rs2430725:15000859:A:C	12	15000859	A	C	imputation	0.460935	0.19871	0.0311534	0.985176	0.073134	0.0735138	0.0311534	1.50649	0.1505	0.00878915	0.916821	0.0175205	0.0229796	0.00878915	2.05605
rs115245365:15000892:A:G	12	15000892	A	G	imputation	0.0128128	0.0740028	0.0855208	NA	0.360129	0.104719	0.0740028	1.13075	0.0892314	0.0656751	NA	NA	0.0489225	0.0489225	1.31049
rs7980899	12	15001023	C	T	snpchip	0.447739	0.0809354	0.0061441	0.880358	0.0123272	0.00742638	0.0061441	2.21154	0.619089	0.429139	0.973024	0.693864	0.445135	0.429139	0.367402
kgp1612868	12	15001316	T	C	snpchip	0.466642	0.195644	0.0425062	0.906356	0.109089	0.112672	0.0425062	1.37155	0.122463	0.0125752	0.887976	0.033858	0.0534312	0.0125752	1.90049
rs6488714	12	15001328	T	C	snpchip	0.466271	0.217444	0.0495621	0.932491	0.123387	0.1191	0.0495621	1.30485	0.132293	0.0141431	0.905118	0.0373992	0.0557678	0.0141431	1.84946
rs116168395:15001532:G:C	12	15001532	G	C	imputation	0.0431234	0.384516	0.406491	0.628192	0.675259	0.447872	0.384516	0.415086	0.650588	0.716377	0.550648	0.815937	0.801964	0.550648	0.259126
rs6488715:15001795:G:A	12	15001795	G	A	imputation	0.471808	0.197206	0.0427738	0.918363	0.109113	0.109014	0.0427738	1.36882	0.165905	0.0140655	0.927867	0.0311508	0.0346052	0.0140655	1.85184
rs7965885:15002136:G:A	12	15002136	G	A	imputation	0.483289	0.219212	0.0562682	0.913675	0.138138	0.123702	0.0562682	1.24974	0.264861	0.0492707	0.933954	0.104631	0.0814358	0.0492707	1.30741
rs10846066:15002176:C:T	12	15002176	C	T	imputation	0.483367	0.215952	0.0562682	0.902908	0.139257	0.126536	0.0562682	1.24974	0.27105	0.0492707	0.915125	0.102503	0.0776937	0.0492707	1.30741
rs10846067:15002218:T:A	12	15002218	T	A	imputation	0.472176	0.193009	0.043002	0.902591	0.110858	0.112742	0.043002	1.36651	0.167639	0.0143948	0.925855	0.0317573	0.0348052	0.0143948	1.84179
rs7301929:15002505:C:G	12	15002505	C	G	imputation	0.471812	0.197304	0.0428096	0.918452	0.10919	0.109056	0.0428096	1.36846	0.165915	0.0140776	0.928041	0.0311867	0.0346472	0.0140776	1.85147
rs78981742:15002570:G:A	12	15002570	G	A	imputation	0.0452098	0.194825	0.255689	0.290353	0.395104	0.399817	0.194825	0.710355	0.937144	0.760174	0.377064	0.588275	0.588974	0.377064	0.423585
rs114164194:15002901:G:C	12	15002901	G	C	imputation	0.0452098	0.194825	0.255689	0.290353	0.395104	0.399817	0.194825	0.710355	0.937144	0.760174	0.377064	0.588275	0.588974	0.377064	0.423585
rs7305000:15003207:G:A	12	15003207	G	A	imputation	0.471851	0.196901	0.0425489	0.918721	0.108523	0.108497	0.0425489	1.37111	0.165398	0.0139576	0.928041	0.0309093	0.034419	0.0139576	1.85519
kgp5076628	12	15003244	C	T	snpchip	0.141215	0.309034	0.254478	0.96775	0.497557	0.237774	0.237774	0.623836	0.308015	0.155745	0.439169	0.181168	0.08261	0.08261	1.08297
rs7294463:15003308:T:C	12	15003308	T	C	imputation	0.466383	0.209496	0.0424056	0.954812	0.104256	0.0999173	0.0424056	1.37258	0.132004	0.0128328	0.928386	0.0328527	0.0479152	0.0128328	1.89168
rs7294974:15003700:T:C	12	15003700	T	C	imputation	0.0409066	0.0670539	0.0775011	NA	NA	0.0923012	0.0670539	1.17358	0.542788	0.529515	NA	NA	0.519216	0.519216	0.284652
rs767842:15003707:C:T	12	15003707	C	T	imputation	0.303817	0.272203	0.308008	0.471816	0.54662	0.537738	0.272203	0.565107	0.999855	0.527249	0.296719	0.337045	0.196913	0.196913	0.705726
rs78628277:15003958:T:A	12	15003958	T	A	imputation	0.0111205	0.640333	0.640333	1	0.896593	0.640333	0.640333	0.193594	0.0770067	0.0770067	NA	NA	0.0770067	0.0770067	1.11347
rs11056203:15003987:G:A	12	15003987	G	A	imputation	0.494637	0.238933	0.0564776	0.981001	0.126632	0.0891376	0.0564776	1.24812	0.612508	0.361737	0.930553	0.603445	0.382498	0.361737	0.441607
rs60118933:15004031:TG:T	12	15004031	TG	T	imputation	0.471558	0.199798	0.0423805	0.92918	0.107166	0.105761	0.0423805	1.37283	0.148689	0.0136921	0.997007	0.0328266	0.0409888	0.0136921	1.86353
kgp11043388	12	15004165	A	G	snpchip	0.470719	0.198511	0.0425062	0.926019	0.108232	0.107516	0.0425062	1.37155	0.143437	0.0125752	0.995857	0.0304274	0.0390107	0.0125752	1.90049
rs7309504:15004358:G:A	12	15004358	G	A	imputation	0.470391	0.200246	0.0422737	0.933548	0.106827	0.104773	0.0422737	1.37393	0.150931	0.013132	0.973872	0.0308219	0.0375607	0.013132	1.88167
rs150533424:15004451:C:G	12	15004451	C	G	imputation	0.0268392	0.693303	0.693306	0.982102	0.925173	0.693309	0.693303	0.159077	0.0816676	0.0815767	NA	NA	0.081486	0.081486	1.08892
rs139930184:15004520:C:G	12	15004520	C	G	imputation	0.0268392	0.693303	0.693306	0.982102	0.925173	0.693309	0.693303	0.159077	0.0816676	0.0815767	NA	NA	0.081486	0.081486	1.08892
rs2098434:15004540:C:A	12	15004540	C	A	imputation	0.470489	0.200365	0.0418671	0.936865	0.10558	0.103292	0.0418671	1.37813	0.150623	0.0130559	0.973873	0.0306331	0.0373937	0.0130559	1.88419
rs2098435	12	15004589	G	A	snpchip	0.470719	0.198658	0.0445721	0.911132	0.114289	0.114798	0.0445721	1.35094	0.143437	0.0125752	0.995857	0.0304274	0.0390107	0.0125752	1.90049
rs2080545:15004636:T:C	12	15004636	T	C	imputation	0.470489	0.200365	0.0418671	0.936865	0.10558	0.103292	0.0418671	1.37813	0.150623	0.0130559	0.973873	0.0306331	0.0373937	0.0130559	1.88419
rs6488717:15004929:T:G	12	15004929	T	G	imputation	0.468545	0.189059	0.0397129	0.904297	0.102771	0.108301	0.0397129	1.40107	0.161534	0.0145581	0.964632	0.0336181	0.0400589	0.0145581	1.8369
rs369844602:15005416:T:C	12	15005416	T	C	imputation	0.0136228	0.567199	0.565839	NA	0.851734	0.56422	0.56422	0.248552	0.066182	0.0648513	NA	NA	0.0635504	0.0635504	1.19688
rs2445410:15005500:C:G	12	15005500	C	G	imputation	0.413896	0.121256	0.0133419	0.786284	0.039579	0.10028	0.0133419	1.87478	0.115201	0.0033954	0.979271	0.00766775	0.0232334	0.0033954	2.46911
rs10772811:15005581:T:G	12	15005581	T	G	imputation	0.499291	0.257144	0.055095	0.917098	0.114928	0.0744159	0.055095	1.25889	0.554319	0.330664	0.997694	0.583209	0.392254	0.330664	0.480613
rs114614409:15005795:G:A	12	15005795	G	A	imputation	0.0431953	0.382767	0.404587	0.628192	0.67352	0.445813	0.382767	0.417066	0.65314	0.719287	0.550236	0.816402	0.805158	0.550236	0.259451
rs77956331:15005910:C:G	12	15005910	C	G	imputation	0.0111205	0.640333	0.640333	1	0.896593	0.640333	0.640333	0.193594	0.0770067	0.0770067	NA	NA	0.0770067	0.0770067	1.11347

## Sheet: AQP1
SNP_id	chromosome	position	alleleA	alleleB	genotype	maf	frequentist_add_lrt_severe_pvalue	frequentist_dom_lrt_severe_pvalue	frequentist_rec_lrt_severe_pvalue	frequentist_gen_lrt_severe_pvalue	frequentist_het_lrt_severe_pvalue	best_lrt_severe_pvalue	minlog_best_lrt_severe_pvalue	frequentist_add_parden_pvalue	frequentist_dom_parden_pvalue	frequentist_rec_parden_pvalue	frequentist_gen_parden_pvalue	frequentist_het_parden_pvalue	best_parden_pvalue	minlog_best_parden_pvalue
rs80311340:30883267:G:A	7	30883267	G	A	imputation	0.233139	0.0663837	0.040745	0.693251	0.119087	0.0507396	0.040745	1.38993	0.627541	0.491717	0.797929	0.698946	0.406253	0.406253	0.391203
rs116077316:30883369:T:A	7	30883369	T	A	imputation	0.0331735	0.67164	0.449765	0.100963	0.148477	0.280283	0.100963	0.995838	0.652355	0.652355	NA	NA	0.652355	0.652355	0.185516
rs11353779:30883376:GC:G	7	30883376	GC	G	imputation	0.387944	0.00654812	0.016922	0.0395776	0.0248087	0.394488	0.00654812	2.18388	0.657962	0.980059	0.387599	0.665275	0.582084	0.387599	0.411617
rs151108936:30884007:T:C	7	30884007	T	C	imputation	0.0280597	0.0888131	0.0885485	0.916172	0.232396	0.088291	0.088291	1.05408	0.821658	0.821658	NA	NA	0.821658	0.821658	0.0853089
rs112033419:30884073:C:T	7	30884073	C	T	imputation	0.0303143	0.514328	0.616836	0.172399	0.373473	0.739388	0.172399	0.763465	0.431382	0.379915	NA	0.587103	0.340908	0.340908	0.467363
rs6972154	7	30884273	G	A	snpchip	0.284281	0.161969	0.0754906	0.967741	0.178433	0.0735478	0.0735478	1.13343	0.477915	0.996076	0.0821095	0.196193	0.371741	0.0821095	1.08561
rs79035878:30884472:G:T	7	30884472	G	T	imputation	0.0352773	0.463228	0.412598	0.890406	0.677749	0.383337	0.383337	0.416419	0.663031	0.726733	NA	0.745659	0.799721	0.663031	0.178466
rs191319914:30885187:G:A	7	30885187	G	A	imputation	0.0166883	0.987471	0.877729	0.356327	0.625951	0.767597	0.356327	0.448151	0.868399	0.867844	NA	NA	0.867292	0.867292	0.0618347
rs6977517:30885325:C:T	7	30885325	C	T	imputation	0.0327421	0.797824	0.562066	0.100963	0.176136	0.366088	0.100963	0.995838	0.691536	0.691536	NA	NA	0.691536	0.691536	0.160185
rs185913886:30885331:A:C	7	30885331	A	C	imputation	0.0438181	0.311179	0.271009	0.889356	0.5117	0.250054	0.250054	0.601966	0.739207	0.801187	NA	0.759478	0.869229	0.739207	0.131234
rs189803492:30885332:T:A	7	30885332	T	A	imputation	0.0438181	0.311179	0.271009	0.889356	0.5117	0.250054	0.250054	0.601966	0.739207	0.801187	NA	0.759478	0.869229	0.739207	0.131234
rs77183890:30885377:G:A	7	30885377	G	A	imputation	0.0190645	0.357137	0.25592	0.19649	0.16568	0.174987	0.16568	0.78073	0.947772	0.898392	NA	0.900784	0.848726	0.848726	0.0712325
rs75272000:30885505:G:A	7	30885505	G	A	imputation	0.0327421	0.797824	0.562066	0.100963	0.176136	0.366088	0.100963	0.995838	0.691536	0.691536	NA	NA	0.691536	0.691536	0.160185
rs74917173:30885519:A:G	7	30885519	A	G	imputation	0.0438181	0.311179	0.271009	0.889356	0.5117	0.250054	0.250054	0.601966	0.739207	0.801187	NA	0.759478	0.869229	0.739207	0.131234
rs79925923:30885524:T:G	7	30885524	T	G	imputation	0.110338	0.134666	0.0715357	0.789341	0.143474	0.0493748	0.0493748	1.30649	0.265712	0.265323	0.685542	0.532474	0.306806	0.265323	0.576225
rs80253417:30885652:G:A	7	30885652	G	A	imputation	0.0438185	0.311179	0.271009	0.889356	0.5117	0.250054	0.250054	0.601966	0.73917	0.801147	NA	0.759471	0.869188	0.73917	0.131256
rs77124469:30885781:T:C	7	30885781	T	C	imputation	0.109324	0.140358	0.0775907	0.819785	0.1596	0.0557677	0.0557677	1.25362	0.233782	0.229869	0.685908	0.483095	0.266457	0.229869	0.63852
rs7778852:30886232:G:C	7	30886232	G	C	imputation	0.129282	0.271578	0.176237	0.793036	0.323193	0.134737	0.134737	0.870513	0.284507	0.253514	0.85663	0.518571	0.264544	0.253514	0.595998
rs113176963:30886437:C:G	7	30886437	C	G	imputation	0.388738	0.0075002	0.0176151	0.046515	0.0280075	0.375295	0.0075002	2.12493	0.636112	0.953662	0.380953	0.663044	0.597894	0.380953	0.419129
rs116973897:30886458:A:G	7	30886458	A	G	imputation	0.0437773	0.317279	0.276874	0.889356	0.519702	0.255691	0.255691	0.592285	0.737471	0.799396	NA	0.759186	0.867423	0.737471	0.132255
rs7791980:30886500:G:A	7	30886500	G	A	imputation	0.109282	0.142359	0.0789708	0.819785	0.162135	0.0568375	0.0568375	1.24537	0.233053	0.22904	0.685908	0.481897	0.265519	0.22904	0.640089
rs7792019:30886563:G:C	7	30886563	G	C	imputation	0.104403	0.0878657	0.0535983	0.938048	0.130603	0.0436259	0.0436259	1.36026	0.271005	0.323578	0.427277	0.518915	0.432799	0.271005	0.567023
rs139539237:30886580:C:T	7	30886580	C	T	imputation	0.0259007	0.285855	0.365684	0.151833	0.276584	0.475419	0.151833	0.818634	0.519434	0.46226	NA	0.664422	0.417103	0.417103	0.379757
rs76785891:30886614:A:G	7	30886614	A	G	imputation	0.388836	0.00715573	0.0169802	0.0453002	0.0268521	0.371574	0.00715573	2.14535	0.652413	0.960372	0.399623	0.683076	0.608009	0.399623	0.39835
rs60250831:30886835:A:G	7	30886835	A	G	imputation	0.0247472	0.280267	0.208198	0.201959	0.152076	0.150635	0.150635	0.822074	0.931011	0.884666	NA	0.898783	0.838567	0.838567	0.0764622
rs114691213:30886995:A:G	7	30886995	A	G	imputation	0.0255593	0.277946	0.356039	0.151833	0.272884	0.463972	0.151833	0.818634	0.516558	0.459484	NA	0.661927	0.414469	0.414469	0.382508
rs12673857:30887150:A:G	7	30887150	A	G	imputation	0.0778256	0.367628	0.295387	0.846586	0.520417	0.257406	0.257406	0.589381	0.650129	0.78172	0.416491	0.716084	0.952864	0.416491	0.380394
rs58538491:30887156:TACTA:T	7	30887156	TACTA	T	imputation	0.130594	0.285643	0.188325	0.792812	0.342096	0.145126	0.145126	0.838255	0.301673	0.27195	0.853285	0.545097	0.284686	0.27195	0.565511
rs7792691:30887166:C:A	7	30887166	C	A	imputation	0.141441	0.98602	0.950564	0.893705	0.986404	0.914525	0.893705	0.0488058	0.530287	0.689811	0.270225	0.535112	0.901029	0.270225	0.568274
rs11311426:30887182:AC:A	7	30887182	AC	A	imputation	0.233479	0.0675447	0.0416071	0.69718	0.121221	0.0515714	0.0416071	1.38083	0.608335	0.471965	0.79892	0.680639	0.388244	0.388244	0.410895
rs6959949:30887230:G:A	7	30887230	G	A	imputation	0.129768	0.277283	0.182088	0.802368	0.333885	0.14039	0.14039	0.852664	0.289527	0.259521	0.849893	0.527559	0.271764	0.259521	0.585827
rs369985769:30887322:ATG:A	7	30887322	ATG	A	imputation	0.0227183	0.23293	0.174276	0.22127	0.138926	0.125981	0.125981	0.899695	0.982684	0.976108	NA	NA	0.933331	0.933331	0.0299643
rs1468311:30887409:G:T	7	30887409	G	T	imputation	0.0247313	0.282023	0.208824	0.195068	0.148613	0.150408	0.148613	0.827943	0.931011	0.884666	NA	0.898783	0.838567	0.838567	0.0764622
rs1468312:30887781:C:T	7	30887781	C	T	imputation	0.129309	0.272004	0.17657	0.792812	0.323662	0.134998	0.134998	0.869673	0.280618	0.249485	0.856827	0.512675	0.260248	0.249485	0.602956
rs1468313	7	30887782	T	G	snpchip	0.138244	0.234642	0.154078	0.872203	0.304493	0.123282	0.123282	0.9091	0.280089	0.244771	0.856583	0.504307	0.253474	0.244771	0.61124
rs73301927:30887868:G:T	7	30887868	G	T	imputation	0.0743148	0.959081	0.788502	0.101022	0.219957	0.547104	0.101022	0.995584	0.944449	0.829551	0.561712	0.793694	0.715457	0.561712	0.250486
rs75796975:30887895:C:G	7	30887895	C	G	imputation	0.0266294	0.380337	0.380337	1	0.680583	0.380337	0.380337	0.419831	0.766417	0.766417	NA	NA	0.766417	0.766417	0.115535
rs34490481:30888042:T:A	7	30888042	T	A	imputation	0.0570476	0.764577	0.712895	0.870052	0.904209	0.673587	0.673587	0.171606	0.736108	0.610401	0.323039	0.492271	0.498288	0.323039	0.490745
rs12665880:30888114:A:G	7	30888114	A	G	imputation	0.0267094	0.383582	0.383582	1	0.684138	0.383582	0.383582	0.416142	0.776718	0.776718	NA	NA	0.776718	0.776718	0.109737
rs62449084:30888583:G:A	7	30888583	G	A	imputation	0.129309	0.27159	0.176293	0.793334	0.323344	0.134812	0.134812	0.870271	0.283937	0.253301	0.854022	0.518409	0.264696	0.253301	0.596363
rs79848344:30888841:T:A	7	30888841	T	A	imputation	0.0608482	0.183513	0.0904224	0.228282	0.0642126	0.0435034	0.0435034	1.36148	0.545577	0.417406	0.57769	0.527866	0.321785	0.321785	0.492434
rs62449085:30888842:C:G	7	30888842	C	G	imputation	0.0818004	0.76618	0.825711	0.715863	0.928939	0.914777	0.715863	0.14517	0.739335	0.448645	0.0773938	0.111385	0.236991	0.0773938	1.11129
kgp2408762	7	30889051	A	G	snpchip	0.07524	0.699465	0.674855	0.980846	0.912561	0.67004	0.67004	0.173899	0.827707	0.499102	0.0428205	0.0695702	0.252886	0.0428205	1.36835
rs62449087:30889069:C:T	7	30889069	C	T	imputation	0.0649614	0.410165	0.316288	0.713666	0.495984	0.255825	0.255825	0.592057	0.922588	0.525148	0.0198443	0.0348159	0.2333	0.0198443	1.70236
rs145827420:30889073:T:TA	7	30889073	T	TA	imputation	0.0132683	0.258824	0.301374	0.344063	0.427269	0.371616	0.258824	0.586995	0.93872	0.93872	NA	NA	0.93872	0.93872	0.0274639
rs6957048	7	30889617	T	G	snpchip	0.48888	0.134882	0.357269	0.127916	0.286029	0.583475	0.127916	0.893075	0.67574	0.574333	0.906604	0.852397	0.703722	0.574333	0.240836
rs192898536:30889668:G:A	7	30889668	G	A	imputation	0.0131505	0.855809	0.83299	0.684472	0.892156	0.810637	0.684472	0.164644	0.581349	0.574911	NA	NA	0.568582	0.568582	0.245207
rs62449088:30889750:G:A	7	30889750	G	A	imputation	0.102637	0.421094	0.191671	0.0976091	0.0576046	0.0762421	0.0576046	1.23954	0.159688	0.146913	0.989766	0.34186	0.142742	0.142742	0.845448
rs143150521:30889776:C:T	7	30889776	C	T	imputation	0.0123369	0.143782	0.124614	0.57625	0.223136	0.106684	0.106684	0.971901	0.243868	0.241934	NA	NA	0.240052	0.240052	0.619695
rs62449089:30889812:G:A	7	30889812	G	A	imputation	0.0286846	0.601393	0.71411	0.182202	0.403334	0.844941	0.182202	0.739447	0.612576	0.554936	NA	0.741205	0.507013	0.507013	0.294981
rs62449090:30890038:G:A	7	30890038	G	A	imputation	0.10259	0.425672	0.194517	0.0976479	0.0584309	0.0776093	0.0584309	1.23336	0.159031	0.146323	0.991077	0.340887	0.142215	0.142215	0.847055
kgp13652983	7	30890160	C	T	snpchip	0.152693	0.912232	0.917958	0.943728	0.993928	0.936551	0.912232	0.0398947	0.446081	0.366476	0.945442	0.625661	0.33269	0.33269	0.47796
rs78722842:30890161:G:A	7	30890161	G	A	imputation	0.0195063	0.519911	0.397537	0.19649	0.241409	0.292468	0.19649	0.70666	0.893061	0.842935	NA	0.885424	0.793843	0.793843	0.100265
rs62449091:30890321:T:G	7	30890321	T	G	imputation	0.0286857	0.601205	0.713823	0.182448	0.403708	0.844559	0.182448	0.738861	0.612684	0.555043	NA	0.741285	0.507117	0.507117	0.294892
rs79138738:30890495:A:G	7	30890495	A	G	imputation	0.013268	0.259031	0.301354	0.345144	0.428092	0.371234	0.259031	0.586648	0.938516	0.938984	NA	NA	0.939453	0.938516	0.0275583
rs73076204:30890726:T:G	7	30890726	T	G	imputation	0.223388	0.185238	0.168033	0.604909	0.384249	0.238884	0.168033	0.774605	0.497896	0.798575	0.199813	0.43772	0.760041	0.199813	0.699376
kgp8162010	7	30890774	G	A	snpchip	0.252761	0.724347	0.67588	0.967142	0.912316	0.680588	0.67588	0.17013	0.363691	0.838292	0.0481899	0.132251	0.476319	0.0481899	1.31704
rs112376950:30890986:A:G	7	30890986	A	G	imputation	0.0456731	0.316744	0.18876	0.0994447	0.0740152	0.110092	0.0740152	1.13068	0.182297	0.182897	NA	NA	0.183501	0.182297	0.73922
rs80156161:30891315:C:A	7	30891315	C	A	imputation	0.0124618	0.0407402	0.0382809	NA	0.127202	0.0339245	0.0339245	1.46949	0.346455	0.336691	NA	NA	0.327428	0.327428	0.484884
rs111262111:30891435:G:T	7	30891435	G	T	imputation	0.0195034	0.504747	0.383273	0.19649	0.233924	0.279636	0.19649	0.70666	0.894954	0.844613	NA	0.885495	0.795228	0.795228	0.0995083
rs111666139:30891444:G:A	7	30891444	G	A	imputation	0.0199022	0.425254	0.315942	0.19649	0.200604	0.225386	0.19649	0.70666	0.896111	0.8458	NA	0.885876	0.796417	0.796417	0.0988595
rs115906839:30891787:C:T	7	30891787	C	T	imputation	0.0132665	0.259278	0.300739	0.348982	0.43054	0.369285	0.259278	0.586234	0.938344	0.940451	NA	NA	0.942562	0.938344	0.0276379
rs77249526:30891905:T:C	7	30891905	T	C	imputation	0.0327394	0.798334	0.563803	0.102244	0.178364	0.368407	0.102244	0.990362	0.69316	0.694389	NA	NA	0.69562	0.69316	0.159167
rs74930765:30892093:C:T	7	30892093	C	T	imputation	0.0132661	0.259449	0.300807	0.349537	0.43102	0.369184	0.259449	0.585948	0.938146	0.940488	NA	NA	0.942833	0.938146	0.0277296
rs62449094:30892120:C:T	7	30892120	C	T	imputation	0.0832334	0.245596	0.0806497	0.0636857	0.0152841	0.0227463	0.0152841	1.81576	0.14135	0.128488	0.789294	0.28724	0.119831	0.119831	0.921431
rs12672714:30892186:G:A	7	30892186	G	A	imputation	0.0186835	0.465856	0.464673	0.908237	0.75884	0.463541	0.463541	0.333912	0.866665	0.866049	NA	NA	0.865434	0.865434	0.062766
rs62449095:30892392:G:A	7	30892392	G	A	imputation	0.492052	0.0407077	0.0899638	0.094344	0.123175	0.993322	0.0407077	1.39032	0.702909	0.57325	0.957467	0.844329	0.651757	0.57325	0.241656
rs192020627:30892539:G:A	7	30892539	G	A	imputation	0.0184744	0.469293	0.517303	0.420341	0.622103	0.578802	0.420341	0.376398	0.751328	0.751328	NA	NA	0.751328	0.751328	0.12417
rs113009678:30892722:G:A	7	30892722	G	A	imputation	0.140003	0.992818	0.968562	0.875889	0.984712	0.927135	0.875889	0.0575509	0.504015	0.660966	0.262606	0.520851	0.872857	0.262606	0.580695
rs78306279:30892876:G:A	7	30892876	G	A	imputation	0.028755	0.58848	0.697349	0.190047	0.414042	0.824662	0.190047	0.721139	0.615133	0.551925	NA	0.718815	0.49868	0.49868	0.302178
rs114429439:30893109:G:A	7	30893109	G	A	imputation	0.0327506	0.800402	0.565845	0.102245	0.178874	0.370131	0.102245	0.990358	0.693974	0.695205	NA	NA	0.696438	0.693974	0.158657
rs61538937:30893597:C:A	7	30893597	C	A	imputation	0.143965	0.668588	0.845987	0.0481829	0.106129	0.362727	0.0481829	1.31711	0.656982	0.705802	0.708069	0.896144	0.803572	0.656982	0.182447
rs79987856:30893847:T:A	7	30893847	T	A	imputation	0.0267788	0.379731	0.379091	0.920446	0.674844	0.378477	0.378477	0.421961	0.769936	0.769708	NA	NA	0.769481	0.769481	0.113802
rs79483141:30893911:C:T	7	30893911	C	T	imputation	0.0113232	0.374114	0.374114	1	0.673695	0.374114	0.374114	0.426996	0.356516	0.356516	NA	NA	0.356516	0.356516	0.447921
rs76862496:30894145:A:ACCTTT	7	30894145	A	ACCTTT	imputation	0.0376621	0.516481	0.604289	0.200568	0.412087	0.708306	0.200568	0.697738	0.5301	0.476748	NA	0.660892	0.432629	0.432629	0.363884
rs10235270	7	30894229	T	C	snpchip	0.487398	0.204571	0.317304	0.283133	0.446478	0.931642	0.204571	0.689156	0.60288	0.56025	0.791489	0.841291	0.786389	0.56025	0.251618
rs60168018:30894257:G:A	7	30894257	G	A	imputation	0.0267228	0.376016	0.37559	0.934974	0.672429	0.375183	0.375183	0.425757	0.763924	0.763924	NA	NA	0.763924	0.763924	0.11695
rs145401226:30894268:G:A	7	30894268	G	A	imputation	0.0194652	0.195487	0.138647	0.344063	0.169961	0.102571	0.102571	0.988975	0.677666	0.677666	NA	NA	0.677666	0.677666	0.168984
rs58640303:30894294:G:T	7	30894294	G	T	imputation	0.0268077	0.37875	0.378323	0.934942	0.675444	0.377914	0.377914	0.422607	0.775693	0.775693	NA	NA	0.775693	0.775693	0.11031
rs114473008:30894604:C:T	7	30894604	C	T	imputation	0.0342054	0.707925	0.780988	0.345336	0.630448	0.86288	0.345336	0.461758	0.606775	0.606913	NA	NA	0.607051	0.606775	0.216972
rs372884744:30894743:GC:G	7	30894743	GC	G	imputation	0.0194655	0.195394	0.138589	0.344063	0.169914	0.102536	0.102536	0.989124	0.677853	0.677853	NA	NA	0.677853	0.677853	0.168864
rs149481134:30894975:C:T	7	30894975	C	T	imputation	0.0194963	0.195328	0.138546	0.344063	0.169875	0.102507	0.102507	0.989246	0.68374	0.68374	NA	NA	0.68374	0.68374	0.165109
rs7797330	7	30895010	G	A	snpchip	0.41697	0.000987812	0.00139457	0.0448107	0.0033164	0.131882	0.000987812	3.00533	0.426294	0.433298	0.645958	0.712619	0.714816	0.426294	0.370291
rs143893207:30895041:G:T	7	30895041	G	T	imputation	0.021172	0.600927	0.567186	NA	NA	0.531325	0.531325	0.27464	0.277647	0.280432	NA	NA	0.286907	0.277647	0.556507
rs140144900:30895331:G:A	7	30895331	G	A	imputation	0.0195426	0.194852	0.138158	0.344063	0.169464	0.102194	0.102194	0.990575	0.684835	0.684835	NA	NA	0.684835	0.684835	0.164414
rs6462228:30895408:G:A	7	30895408	G	A	imputation	0.389086	0.0163711	0.00360356	0.450969	0.0140431	0.0232483	0.00360356	2.44327	0.387202	0.399131	0.613471	0.675572	0.660855	0.387202	0.412062
rs6951406:30895774:T:C	7	30895774	T	C	imputation	0.478451	0.0066242	0.0063025	0.0719197	0.0163232	0.510322	0.0063025	2.20049	0.518258	0.320003	0.903029	0.594395	0.489505	0.320003	0.494846
rs141270012:30895831:G:GCAGTT	7	30895831	G	GCAGTT	imputation	0.0256642	0.269207	0.340719	0.168774	0.286459	0.440502	0.168774	0.772694	0.519061	0.454689	NA	0.630279	0.402986	0.402986	0.39471
rs12670734:30895840:A:G	7	30895840	A	G	imputation	0.0797089	0.189518	0.193661	0.600162	0.420089	0.233915	0.189518	0.72235	0.380589	0.218266	0.192494	0.133581	0.119469	0.119469	0.922745
rs4628165:30896044:C:G	7	30896044	C	G	imputation	0.454367	0.110943	0.0470769	0.563385	0.137893	0.174555	0.0470769	1.32719	0.848632	0.948004	0.79864	0.967738	0.877354	0.79864	0.0976489
kgp7316629	7	30896440	A	G	snpchip	0.199402	0.48669	0.0543579	0.994063	0.131764	0.396774	0.0543579	1.26474	0.662919	0.61347	0.76096	0.869278	0.932502	0.61347	0.212207
rs10224928:30896535:T:C	7	30896535	T	C	imputation	0.232365	0.0799051	0.0491331	0.735017	0.138203	0.0576996	0.0491331	1.30863	0.584176	0.446487	0.79976	0.654819	0.36424	0.36424	0.438612
rs7799035:30896740:T:A	7	30896740	T	A	imputation	0.0409602	0.923149	NA	0.970719	NA	0.862159	0.862159	0.0644126	0.564353	NA	0.463914	NA	0.373964	0.373964	0.42717
rs4336510:30896833:G:A	7	30896833	G	A	imputation	0.3477	0.117954	0.020655	0.83651	0.0396171	0.0141439	0.0141439	1.84943	0.698304	0.630084	0.952363	0.887422	0.664916	0.630084	0.200602
rs10239031:30896897:A:C	7	30896897	A	C	imputation	0.387447	0.00754328	0.0186398	0.043747	0.0281724	0.398328	0.00754328	2.12244	0.626887	0.932832	0.387852	0.675039	0.62176	0.387852	0.411334
rs188541952:30897737:A:C	7	30897737	A	C	imputation	0.0217306	0.659879	0.629312	NA	NA	0.597105	0.597105	0.223949	0.465416	0.475749	NA	NA	0.489935	0.465416	0.332159
7:30897738:GT:G	7	30897738	GT	G	imputation	0.0217176	0.660651	0.630052	NA	NA	0.597815	0.597815	0.223433	0.465913	0.476265	NA	NA	0.490472	0.465913	0.331695
rs151245172:30897750:C:CA	7	30897750	C	CA	imputation	0.0345937	0.246654	0.30737	0.164958	0.262259	0.389897	0.164958	0.782627	0.440536	0.389086	NA	0.577547	0.348383	0.348383	0.457943
rs28652685:30897986:G:C	7	30897986	G	C	imputation	0.23219	0.0823916	0.0503864	0.745973	0.140604	0.0582139	0.0503864	1.29769	0.598431	0.459658	0.794969	0.665592	0.374804	0.374804	0.426196
rs369674215:30898269:AT:A	7	30898269	AT	A	imputation	0.274304	0.0654224	0.0309291	0.212977	0.0901785	0.946994	0.0309291	1.50963	0.967655	0.236503	0.558641	0.26233	0.190912	0.190912	0.719167
rs200165290:30898271:AT:A	7	30898271	AT	A	imputation	0.278312	0.0812843	0.0448085	0.231518	0.12322	0.92791	0.0448085	1.34864	0.815424	0.234314	0.733161	0.339448	0.291814	0.234314	0.630202
rs17159526:30898697:G:C	7	30898697	G	C	imputation	0.313029	0.149454	0.0354683	0.788145	0.0644946	0.0211115	0.0211115	1.67548	0.812503	0.845127	0.38547	0.616965	0.487012	0.38547	0.414009
rs138023075:30898861:T:TC	7	30898861	T	TC	imputation	0.0388006	0.88556	0.963786	0.180446	0.397102	0.807002	0.180446	0.743653	0.762981	0.765755	NA	NA	0.768551	0.762981	0.117486
rs78485732:30899065:G:C	7	30899065	G	C	imputation	0.013311	0.254554	0.296348	0.344063	0.422884	0.365534	0.254554	0.59422	0.93742	0.93742	NA	NA	0.93742	0.93742	0.0280658
kgp4820276	7	30899074	A	G	snpchip	0.318369	0.128418	0.0372552	0.951601	0.0815761	0.0302582	0.0302582	1.51916	0.755817	0.891795	0.358476	0.598549	0.497411	0.358476	0.44554
rs142455059:30899235:CAG:C	7	30899235	CAG	C	imputation	0.0124729	0.0430868	0.0409166	NA	0.132655	0.0369844	0.0369844	1.43198	0.357017	0.349055	NA	NA	0.34144	0.34144	0.466686
rs78080417:30899297:G:A	7	30899297	G	A	imputation	0.0286386	0.0842539	0.0840078	0.916172	0.222732	0.0837686	0.0837686	1.07692	0.876623	0.876623	NA	NA	0.876623	0.876623	0.0571871
rs75732740:30899315:C:G	7	30899315	C	G	imputation	0.0256527	0.27136	0.343607	0.167884	0.286768	0.444275	0.167884	0.774991	0.517131	0.45312	NA	0.630201	0.401793	0.401793	0.395998
rs12674155	7	30899543	C	T	snpchip	0.0618928	0.168249	0.229927	0.240331	0.339637	0.370507	0.168249	0.774048	0.459803	0.406448	0.984105	0.687207	0.386318	0.386318	0.413055
rs7795447:30899702:G:A	7	30899702	G	A	imputation	0.31294	0.149231	0.0365386	0.804116	0.0678981	0.022535	0.022535	1.64714	0.813888	0.839857	0.381541	0.610315	0.479881	0.381541	0.418459
rs61657351:30899978:G:C	7	30899978	G	C	imputation	0.0364989	0.200178	0.15771	0.344603	0.202512	0.127709	0.127709	0.893778	0.707168	0.707115	NA	NA	0.707063	0.707063	0.150542
rs115610411:30900134:C:A	7	30900134	C	A	imputation	0.0137635	0.396375	0.458494	0.344063	0.532203	0.547832	0.344063	0.463362	0.858236	0.858236	NA	NA	0.858236	0.858236	0.0663933
rs146544214:30900192:C:T	7	30900192	C	T	imputation	0.0205278	0.0587008	0.0830543	0.123978	0.106739	0.127786	0.0587008	1.23136	0.431326	0.808288	0.00804623	0.0234817	0.686293	0.00804623	2.09441
rs111946193:30900307:T:C	7	30900307	T	C	imputation	0.108402	0.061883	0.0364866	0.923997	0.0989357	0.0322659	0.0322659	1.49126	0.242669	0.238193	0.691395	0.495873	0.274176	0.238193	0.623071
rs115160767:30900677:A:G	7	30900677	A	G	imputation	0.0487528	0.492863	0.376203	0.34031	0.330477	0.28631	0.28631	0.543163	0.292033	0.306974	NA	NA	0.325224	0.292033	0.534568
rs7800298:30900797:A:G	7	30900797	A	G	imputation	0.238435	0.231887	0.225413	0.583709	0.471184	0.325382	0.225413	0.647021	0.42562	0.766032	0.141484	0.336968	0.705659	0.141484	0.849293
rs62449121:30901137:A:G	7	30901137	A	G	imputation	0.036298	0.871698	0.909737	0.104192	0.247277	0.684133	0.104192	0.982166	0.87674	0.878497	NA	NA	0.880259	0.87674	0.0571292
rs184811610:30901310:A:T	7	30901310	A	T	imputation	0.0198662	0.194923	0.138315	0.344063	0.169706	0.102377	0.102377	0.989798	0.728201	0.728201	NA	NA	0.728201	0.728201	0.137749
rs148220424:30901781:C:T	7	30901781	C	T	imputation	0.0198662	0.195041	0.138403	0.344063	0.169792	0.102442	0.102442	0.989522	0.729082	0.729082	NA	NA	0.729082	0.729082	0.137224
rs10246219:30901961:T:C	7	30901961	T	C	imputation	0.401706	0.00424399	0.00831942	0.0463538	0.0161185	0.279325	0.00424399	2.37223	0.679377	0.832693	0.602798	0.872649	0.877563	0.602798	0.219828
rs10230970:30902273:C:T	7	30902273	C	T	imputation	0.401669	0.00426517	0.00833641	0.0465815	0.016185	0.278906	0.00426517	2.37006	0.680893	0.83403	0.603943	0.873437	0.877214	0.603943	0.219004
rs6973773:30902314:A:G	7	30902314	A	G	imputation	0.254123	0.18696	0.0433821	0.545029	0.12952	0.617077	0.0433821	1.36269	0.992936	0.435436	0.677202	0.578247	0.397268	0.397268	0.400916
rs189876689:30902319:G:A	7	30902319	G	A	imputation	0.0205663	0.594003	0.656365	0.388319	0.650435	0.73087	0.388319	0.410811	0.903236	0.903236	NA	NA	0.903236	0.903236	0.0441988
rs80202631:30902405:C:T	7	30902405	C	T	imputation	0.0256457	0.267754	0.340546	0.163378	0.280272	0.442191	0.163378	0.786806	0.509391	0.446708	NA	0.628778	0.396756	0.396756	0.401476
rs143907640:30902478:ATGTT:A	7	30902478	ATGTT	A	imputation	0.025642	0.267668	0.340547	0.163008	0.279844	0.442316	0.163008	0.787791	0.509517	0.446917	NA	0.629299	0.397035	0.397035	0.401171
kgp13743421	7	30902544	G	T	snpchip	0.0188975	0.921086	0.801173	NA	NA	0.675499	0.675499	0.170375	0.596244	0.647773	0.551678	0.819724	0.729882	0.551678	0.258314
rs147330421:30902626:G:C	7	30902626	G	C	imputation	0.0161564	0.590945	0.584105	0.796019	0.82604	0.577549	0.577549	0.238411	0.875505	0.875505	NA	NA	0.875505	0.875505	0.0577414
rs10215211:30902889:G:C	7	30902889	G	C	imputation	0.40074	0.00373641	0.00855757	0.0376771	0.0146773	0.31144	0.00373641	2.42755	0.735745	0.830126	0.714946	0.930737	0.966615	0.714946	0.145727
rs117858971:30902963:G:A	7	30902963	G	A	imputation	0.021715	0.541024	0.510134	NA	0.95931	0.476916	0.476916	0.321558	0.321213	0.321118	NA	NA	0.3245	0.321118	0.493335
rs182146940:30903032:A:T	7	30903032	A	T	imputation	0.0130167	0.719461	0.696029	0.684472	0.838189	0.673618	0.673618	0.171586	0.558979	0.55082	NA	NA	0.5428	0.5428	0.26536
rs56724571:30903602:C:T	7	30903602	C	T	imputation	0.302766	0.176431	0.0445444	0.726878	0.0734364	0.0231857	0.0231857	1.63478	0.800025	0.675834	0.185861	0.29351	0.243103	0.185861	0.730812
7:30903710:T:C	7	30903710	T	C	imputation	0.0147391	0.219082	0.166587	0.418888	0.224501	0.129297	0.129297	0.888412	0.610747	0.610747	NA	NA	0.610747	0.610747	0.214139
rs140034140:30903859:G:A	7	30903859	G	A	imputation	0.0273358	0.279192	0.220336	0.343759	0.259573	0.177704	0.177704	0.750303	0.75424	0.668122	NA	0.693055	0.589601	0.589601	0.229442
rs151011771:30904167:G:A	7	30904167	G	A	imputation	0.0135304	0.825618	0.802601	0.683456	0.88216	0.780182	0.683456	0.165289	0.543005	0.534573	NA	NA	0.526294	0.526294	0.278772
rs193154566:30904183:C:T	7	30904183	C	T	imputation	0.0143592	0.200637	0.155972	0.445108	0.223113	0.123273	0.123273	0.909132	0.619973	0.619973	NA	NA	0.619973	0.619973	0.207627
rs10215362:30904604:G:T	7	30904604	G	T	imputation	0.121579	0.0433294	0.0626755	0.169044	0.114416	0.120725	0.0433294	1.36322	0.663948	0.737963	0.567736	0.832418	0.837689	0.567736	0.245854
rs4134403:30904620:G:A	7	30904620	G	A	imputation	0.221214	0.321454	0.035506	0.83067	0.0968577	0.403503	0.035506	1.4497	0.951755	0.640933	0.765844	0.802853	0.587949	0.587949	0.23066
rs11975305:30904651:G:A	7	30904651	G	A	imputation	0.0365111	0.199478	0.157099	0.344603	0.20186	0.12718	0.12718	0.895581	0.719366	0.719313	NA	NA	0.719261	0.719261	0.143113
rs78587815:30904956:C:G	7	30904956	C	G	imputation	0.0133154	0.253727	0.295386	0.344063	0.422063	0.364404	0.253727	0.595633	0.937746	0.937746	NA	NA	0.937746	0.937746	0.0279148
rs77336953:30905403:T:C	7	30905403	T	C	imputation	0.0406494	0.841518	0.626518	0.100963	0.196245	0.4388	0.100963	0.995838	0.812305	0.738141	NA	0.731468	0.668369	0.668369	0.174984
rs367630119:30905774:GC:G	7	30905774	GC	G	imputation	0.0271375	0.257869	0.201505	0.344063	0.24166	0.161345	0.161345	0.792244	0.75304	0.666932	NA	0.692437	0.588459	0.588459	0.230284
rs10247175	7	30905875	C	A	snpchip	0.482209	0.012792	0.0148081	0.107575	0.0364662	0.41157	0.012792	1.89306	0.961444	0.852204	0.77137	0.917292	0.68565	0.68565	0.163898
rs10277002	7	30906193	A	C	snpchip	0.44255	0.0174732	0.024407	0.113565	0.0541656	0.400148	0.0174732	1.75763	0.978259	0.961308	0.912946	0.989996	0.89647	0.89647	0.0474642
rs375415605:30906567:TCTC:T	7	30906567	TCTC	T	imputation	0.0272532	0.25076	0.197249	0.362214	0.245382	0.15921	0.15921	0.79803	0.740512	0.667538	NA	0.749727	0.601518	0.601518	0.220751
rs73689319:30906840:T:A	7	30906840	T	A	imputation	0.0365768	0.204182	0.161111	0.344063	0.205871	0.130591	0.130591	0.884087	0.726796	0.717622	NA	NA	0.708506	0.708506	0.149656
rs140053367:30906947:G:C	7	30906947	G	C	imputation	0.025586	0.264841	0.337759	0.161476	0.276992	0.43989	0.161476	0.791892	0.487162	0.425336	NA	0.610204	0.376716	0.376716	0.423986
rs79772823:30907159:G:C	7	30907159	G	C	imputation	0.0125252	0.0420042	0.0410858	NA	0.127888	0.0392988	0.0392988	1.40562	0.345506	0.341678	NA	NA	0.337917	0.337917	0.47119
rs141957722:30907213:T:G	7	30907213	T	G	imputation	0.0273466	0.268483	0.211035	0.344063	0.251029	0.169734	0.169734	0.770231	0.735421	0.649481	NA	0.683262	0.571749	0.571749	0.242795
rs62449125:30907328:G:A	7	30907328	G	A	imputation	0.0117587	0.945641	0.839675	0.212094	0.404935	0.619132	0.212094	0.673472	0.58878	0.589061	NA	NA	0.589342	0.58878	0.230047
rs144675965:30907785:G:A	7	30907785	G	A	imputation	0.0206679	0.590112	0.652142	0.388319	0.649101	0.726379	0.388319	0.410811	0.895769	0.895769	NA	NA	0.895769	0.895769	0.047804
rs77811988:30908131:G:A	7	30908131	G	A	imputation	0.0123814	0.0478885	0.0469452	NA	0.142735	0.0451405	0.0451405	1.34543	0.343929	0.340407	NA	NA	0.336942	0.336942	0.472445
rs112546161:30908184:G:C	7	30908184	G	C	imputation	0.0123825	0.047904	0.0469604	NA	0.142774	0.0451552	0.0451552	1.34529	0.343896	0.340374	NA	NA	0.336909	0.336909	0.472487
rs4141290:30908684:G:C	7	30908684	G	C	imputation	0.0493392	0.897532	0.0943017	0.960232	0.232749	0.813346	0.0943017	1.02548	0.648434	0.146029	0.471524	0.199252	0.325255	0.146029	0.835561
rs114777754:30908743:G:C	7	30908743	G	C	imputation	0.0133113	0.252994	0.294547	0.344063	0.421378	0.363463	0.252994	0.59689	0.939184	0.939184	NA	NA	0.939184	0.939184	0.0272493
rs7789533:30909123:C:T	7	30909123	C	T	imputation	0.374525	0.00611328	0.0143203	0.0408353	0.0233122	0.328516	0.00611328	2.21373	0.659519	0.82898	0.558004	0.842172	0.864867	0.558004	0.253363
rs145193963:30909208:G:A	7	30909208	G	A	imputation	0.026563	0.218939	0.168529	0.349195	0.210852	0.133526	0.133526	0.874434	0.90295	0.815007	NA	0.754224	0.7297	0.7297	0.136856
kgp3136395	7	30909484	A	G	snpchip	0.190137	0.574557	0.0199696	0.733864	0.0354633	0.156804	0.0199696	1.69963	0.611601	0.495524	0.753657	0.788621	0.992013	0.495524	0.304935
rs60547880:30909530:G:C	7	30909530	G	C	imputation	0.100204	0.297319	0.222892	0.840447	0.416407	0.187883	0.187883	0.726113	0.636401	0.654077	0.799883	0.893312	0.695942	0.636401	0.196269
kgp13302811	7	30909626	A	C	snpchip	0.107111	0.17301	0.156411	0.682244	0.366284	0.176995	0.156411	0.805733	0.852304	0.775105	0.796089	0.904615	0.706776	0.706776	0.150718
kgp13487987	7	30909971	A	G	snpchip	0.0366863	0.188739	0.195441	0.524704	0.421534	0.216787	0.188739	0.724138	0.826083	0.960674	0.283154	0.537577	0.887614	0.283154	0.547977
rs55905317:30910029:A:G	7	30910029	A	G	imputation	0.075045	0.550144	0.459641	0.722632	0.658237	0.394803	0.394803	0.40362	0.733059	0.754923	0.807186	0.93528	0.786885	0.733059	0.134861
rs149014343:30910073:G:A	7	30910073	G	A	imputation	0.0151512	0.482648	0.482648	1	0.78158	0.482648	0.482648	0.316369	0.854067	0.854067	NA	NA	0.854067	0.854067	0.0685081
rs763287:30910103:C:T	7	30910103	C	T	imputation	0.414641	0.00697538	0.0148789	0.0438413	0.0259735	0.411542	0.00697538	2.15643	0.726955	0.751331	0.801258	0.94063	0.900221	0.726955	0.138492
rs143830029:30910187:C:G	7	30910187	C	G	imputation	0.0159118	0.722387	0.701418	0.666969	0.834183	0.681292	0.666969	0.175894	0.788205	0.788205	NA	NA	0.788205	0.788205	0.103361
rs148157111:30910611:G:T	7	30910611	G	T	imputation	0.0201935	0.528684	0.469089	0.440864	0.530157	0.417152	0.417152	0.379706	0.941816	0.941816	NA	NA	0.941816	0.941816	0.0260339
rs58571588:30910638:G:A	7	30910638	G	A	imputation	0.0449185	0.344835	0.36774	0.598228	0.636633	0.425458	0.344835	0.462389	0.109326	0.120653	0.451092	0.276218	0.15192	0.109326	0.961277
kgp7200656	7	30910728	G	A	snpchip	0.198286	0.00122838	0.00244668	0.0524747	0.00537895	0.0195527	0.00122838	2.91067	0.909351	0.52562	0.222864	0.284853	0.241834	0.222864	0.65196
rs5883262:30910752:T:TC	7	30910752	T	TC	imputation	0.344054	0.429757	0.577956	0.473053	0.731691	0.732001	0.429757	0.366777	0.671204	0.718228	0.408198	0.565418	0.285408	0.285408	0.544534
rs7799400:30910779:G:T	7	30910779	G	T	imputation	0.200658	0.00921567	0.00557947	0.467458	0.0214748	0.010788	0.00557947	2.25341	0.699064	0.474629	0.513142	0.531002	0.316614	0.316614	0.49947
rs2158464:30910788:A:G	7	30910788	A	G	imputation	0.16026	0.47969	0.695763	0.348755	0.517482	0.269151	0.269151	0.570004	0.452272	0.27767	0.616067	0.538103	0.866208	0.27767	0.556471
rs7782345:30910888:T:G	7	30910888	T	G	imputation	0.123213	0.729793	0.783795	0.625531	0.807464	0.54406	0.54406	0.264353	0.479149	0.375489	0.603023	0.646391	0.798805	0.375489	0.425403
rs60085383:30911158:G:A	7	30911158	G	A	imputation	0.0152235	0.639162	0.727071	0.342546	0.622885	0.833508	0.342546	0.465281	0.395661	0.395661	NA	NA	0.395661	0.395661	0.402677
rs78530280:30911233:C:T	7	30911233	C	T	imputation	0.0920255	0.99107	0.917121	0.698149	0.90675	0.819326	0.698149	0.156052	0.707419	0.584261	0.633474	0.708173	0.483542	0.483542	0.315566
rs78857886:30911284:C:T	7	30911284	C	T	imputation	0.412915	0.00584445	0.0140064	0.0368314	0.022302	0.430639	0.00584445	2.23326	0.727439	0.702303	0.871595	0.92919	0.797801	0.702303	0.153475
kgp13566040	7	30911362	C	T	snpchip	0.106365	0.907302	0.906926	0.960577	0.99309	0.915313	0.906926	0.0424281	0.392209	0.337412	0.970384	0.602317	0.313955	0.313955	0.503133
rs77593618:30911593:G:A	7	30911593	G	A	imputation	0.0862772	0.853304	0.780964	0.830101	0.918894	0.718298	0.718298	0.143695	0.716821	0.580981	0.586689	0.671816	0.46792	0.46792	0.329828
rs3801323:30911984:G:T	7	30911984	G	T	imputation	0.190859	0.517819	0.0369445	0.889321	0.0792449	0.266907	0.0369445	1.43245	0.633752	0.67277	0.695567	0.881981	0.834611	0.633752	0.198081
rs3801324:30912007:C:A	7	30912007	C	A	imputation	0.206629	0.586066	0.061772	0.818376	0.114223	0.231261	0.061772	1.20921	0.768109	0.951992	0.735916	0.94342	0.747153	0.735916	0.133172
rs144400951:30912107:AAG:A	7	30912107	AAG	A	imputation	0.0434314	0.156414	0.140527	0.904244	0.332708	0.139694	0.139694	0.854822	0.821709	0.842436	NA	0.959765	0.867232	0.821709	0.085282
rs3801326:30912157:G:C	7	30912157	G	C	imputation	0.375468	0.36123	0.27779	0.612246	0.549985	0.768568	0.27779	0.556283	0.840416	0.495602	0.431029	0.441353	0.206892	0.206892	0.684256
rs10229983:30912276:C:T	7	30912276	C	T	imputation	0.121549	0.047657	0.0630389	0.225324	0.132539	0.110141	0.047657	1.32187	0.64455	0.690298	0.67083	0.872729	0.759446	0.64455	0.190743
rs57325470:30912425:T:C	7	30912425	T	C	imputation	0.0157428	0.815273	0.915506	0.343315	0.637996	0.974054	0.343315	0.464307	0.555863	0.556178	NA	NA	0.556492	0.555863	0.255032
rs78807738:30912526:A:T	7	30912526	A	T	imputation	0.0415946	0.501493	0.525217	0.706359	0.786768	0.563132	0.501493	0.299735	0.513675	0.550108	NA	0.744609	0.595756	0.513675	0.289312
rs10233521:30912640:G:T	7	30912640	G	T	imputation	0.063407	0.0881412	0.105766	0.336348	0.227585	0.15626	0.0881412	1.05482	0.163012	0.216699	0.229197	0.292105	0.311244	0.163012	0.78778
rs739978:30912758:C:T	7	30912758	C	T	imputation	0.140047	0.853816	0.91499	0.754135	0.95177	0.994796	0.754135	0.122551	0.499443	0.652399	0.274266	0.536195	0.862642	0.274266	0.561828
rs28722713:30913231:C:G	7	30913231	C	G	imputation	0.121642	0.0491124	0.0647009	0.22912	0.136131	0.112236	0.0491124	1.30881	0.642301	0.686872	0.674703	0.873044	0.754829	0.642301	0.192261
rs739979	7	30913359	A	G	snpchip	0.383244	0.521924	0.347475	0.828394	0.639369	0.63601	0.347475	0.459076	0.811782	0.431481	0.359904	0.340068	0.146823	0.146823	0.833206
kgp7131947	7	30913414	G	A	snpchip	0.37657	0.597072	0.261282	0.94651	0.47467	0.384836	0.261282	0.582891	0.819131	0.551534	0.449444	0.50194	0.244621	0.244621	0.611506
rs56027590:30913478:A:G	7	30913478	A	G	imputation	0.181947	0.00956579	0.0285268	0.0316319	0.0242206	0.153567	0.00956579	2.01928	0.989365	0.745485	0.387778	0.580946	0.492675	0.387778	0.411417
rs146635584:30913488:T:A	7	30913488	T	A	imputation	0.0211735	0.561929	0.529611	NA	0.98286	0.495037	0.495037	0.305362	0.309816	0.309418	NA	NA	0.312471	0.309418	0.509454
rs114439093:30913695:T:A	7	30913695	T	A	imputation	0.0936545	0.991502	0.967067	0.864241	0.981581	0.922082	0.864241	0.0633651	0.657356	0.533936	0.625331	0.666863	0.436756	0.436756	0.359761
rs141422796:30913878:G:C	7	30913878	G	C	imputation	0.0211876	0.567126	0.534654	NA	0.987692	0.49995	0.49995	0.301073	0.311371	0.311019	NA	NA	0.314119	0.311019	0.507213
rs10238355:30914145:G:A	7	30914145	G	A	imputation	0.442997	0.00489959	0.0248718	0.0151727	0.0179225	0.850018	0.00489959	2.30984	0.836149	0.791061	0.961217	0.964726	0.82967	0.791061	0.10179
rs182706482:30914391:C:G	7	30914391	C	G	imputation	0.0342561	0.263397	0.327171	0.162423	0.267759	0.412599	0.162423	0.789352	0.257757	0.220293	NA	0.395991	0.194167	0.194167	0.711825
rs148974244:30914394:A:C	7	30914394	A	C	imputation	0.0418388	0.307371	0.316119	0.72368	0.593721	0.33994	0.307371	0.512337	0.579319	0.532878	NA	0.726485	0.493778	0.493778	0.306468
rs7782896	7	30914408	A	G	snpchip	0.152703	0.109668	0.189153	0.140102	0.20849	0.398918	0.109668	0.95992	0.761965	0.934915	0.42841	0.726297	0.855439	0.42841	0.36814
rs7783861	7	30914835	G	A	snpchip	0.118598	0.927034	0.555323	0.924452	0.80726	0.757833	0.555323	0.255454	0.407679	0.395943	0.505171	0.630951	0.679446	0.395943	0.402367
kgp8945872	7	30915262	C	T	snpchip	0.376572	0.278676	0.146308	0.632028	0.347991	0.560445	0.146308	0.834732	0.943773	0.557173	0.592543	0.621982	0.343896	0.343896	0.463573
kgp6284069	7	30915263	A	G	snpchip	0.112669	0.584637	0.18134	0.84838	0.400698	0.806189	0.18134	0.741506	0.230631	0.215086	0.334208	0.37632	0.545139	0.215086	0.667388
rs80062438:30915413:G:A	7	30915413	G	A	imputation	0.0599288	0.151372	0.0855262	0.100963	0.0397423	0.0492634	0.0397423	1.40075	0.84578	0.845675	NA	NA	0.845571	0.845571	0.0728499
rs12669187	7	30915478	G	A	snpchip	0.177537	0.571231	0.697117	0.491034	0.773837	0.910874	0.491034	0.308888	0.418165	0.331625	0.986156	0.593552	0.309668	0.309668	0.509104
rs12669292	7	30916284	C	A	snpchip	0.125648	0.908736	0.577433	0.173596	0.257465	0.309079	0.173596	0.76046	0.539182	0.427099	0.805536	0.646236	0.359156	0.359156	0.444717
rs11979733:30916348:T:C	7	30916348	T	C	imputation	0.445446	0.00658873	0.0241575	0.0246052	0.0245944	0.741616	0.00658873	2.1812	0.7963	0.742244	0.94791	0.946311	0.792587	0.742244	0.129453
rs12666466:30916430:C:G	7	30916430	C	G	imputation	0.123866	0.753774	0.479178	0.26015	0.314681	0.272432	0.26015	0.584776	0.604828	0.519745	0.889505	0.769234	0.471794	0.471794	0.326248
rs6970652:30916910:G:A	7	30916910	G	A	imputation	0.06515	0.0798562	0.0950253	0.22914	0.154225	0.118806	0.0798562	1.09769	0.521162	0.430968	0.625124	0.569036	0.359087	0.359087	0.4448
rs73301966:30917060:G:T	7	30917060	G	T	imputation	0.0152902	0.632734	0.719483	0.344603	0.62374	0.824928	0.344603	0.462681	0.383513	0.383639	NA	NA	0.383765	0.383513	0.41622
rs73301967:30917117:G:A	7	30917117	G	A	imputation	0.251088	0.194668	0.162069	0.658035	0.376172	0.229092	0.162069	0.7903	0.464201	0.3849	0.942442	0.673761	0.394117	0.3849	0.414652
rs73301968:30917675:A:T	7	30917675	A	T	imputation	0.17328	0.620942	0.74306	0.528379	0.810642	0.942518	0.528379	0.277054	0.521023	0.419653	0.919763	0.677313	0.377223	0.377223	0.423402
kgp6410336	7	30917784	G	A	snpchip	0.131943	0.825082	0.486988	0.992697	0.761297	0.767714	0.486988	0.312482	0.484603	0.559484	0.548069	0.762133	0.678877	0.484603	0.314614
rs6975977:30917831:G:A	7	30917831	G	A	imputation	0.174346	0.675193	0.789411	0.575542	0.850087	0.969587	0.575542	0.239923	0.530618	0.430637	0.922549	0.690028	0.388864	0.388864	0.410202
rs115657024:30917863:G:C	7	30917863	G	C	imputation	0.0258573	0.319101	0.405347	0.153276	0.292026	0.521155	0.153276	0.814526	0.459065	0.396346	NA	0.57304	0.3475	0.3475	0.459045
rs2107550	7	30918363	G	A	snpchip	0.117116	0.482017	0.120403	0.772152	0.294826	0.818871	0.120403	0.919363	0.253166	0.372884	0.312741	0.492502	0.450361	0.253166	0.596595
rs143396851:30918385:ATCC:A	7	30918385	ATCC	A	imputation	0.0121294	0.0301172	0.0301172	1	0.0952456	0.0301172	0.0301172	1.52119	0.276347	0.276347	NA	NA	0.276347	0.276347	0.558545
rs73303991:30918764:T:G	7	30918764	T	G	imputation	0.179896	0.741399	0.861294	0.598485	0.870328	0.965396	0.598485	0.222947	0.516367	0.434201	0.989283	0.711858	0.412212	0.412212	0.384879
rs79420456:30918856:A:G	7	30918856	A	G	imputation	0.0121657	0.0287097	0.0287097	1	0.0914038	0.0287097	0.0287097	1.54197	0.279783	0.279783	NA	NA	0.279783	0.279783	0.553179
kgp11436967	7	30918985	G	T	snpchip	0.347663	0.0927618	0.0541752	0.309977	0.146861	0.742809	0.0541752	1.2662	0.996588	0.609262	0.734405	0.763067	0.499421	0.499421	0.301533
rs115006436:30919052:C:T	7	30919052	C	T	imputation	0.0439329	0.16397	0.149309	0.886516	0.350189	0.149989	0.149309	0.825914	0.822104	0.844764	NA	0.956407	0.87148	0.822104	0.0850732
rs57662262:30919268:A:G	7	30919268	A	G	imputation	0.414114	0.010022	0.0182729	0.0614639	0.0354501	0.388412	0.010022	1.99905	0.641735	0.596716	0.846855	0.869434	0.706344	0.596716	0.224232
rs112252574:30919438:A:G	7	30919438	A	G	imputation	0.0598329	0.137219	0.0763394	0.10147	0.0359366	0.0434738	0.0359366	1.44446	0.848921	0.848921	NA	NA	0.848921	0.848921	0.0711327
rs149797092:30919515:CAGACTT:C	7	30919515	CAGACTT	C	imputation	0.0160356	0.509432	0.509432	1	0.804434	0.509432	0.509432	0.292914	0.469172	0.469172	NA	NA	0.469172	0.469172	0.328668
rs58827764:30919553:CA:C	7	30919553	CA	C	imputation	0.493776	0.0310856	0.041618	0.127466	0.0898335	0.597378	0.0310856	1.50744	0.746442	0.920205	0.513936	0.761336	0.520526	0.513936	0.289091
rs35969515:30919562:A:T	7	30919562	A	T	imputation	0.493662	0.0310715	0.0414054	0.127872	0.0896714	0.594896	0.0310715	1.50764	0.745369	0.921724	0.513592	0.761512	0.521341	0.513592	0.289382
rs112258321:30919566:C:T	7	30919566	C	T	imputation	0.0597099	0.139466	0.0778084	0.101516	0.0365828	0.0444038	0.0365828	1.43672	0.851077	0.851077	NA	NA	0.851077	0.851077	0.0700311
rs58367576:30919706:A:G	7	30919706	A	G	imputation	0.148154	0.0706446	0.127112	0.119709	0.150332	0.298006	0.0706446	1.15092	0.68685	0.807219	0.517244	0.807522	0.970373	0.517244	0.286305
rs146435356:30919857:A:G	7	30919857	A	G	imputation	0.0790079	0.478598	0.535008	0.549587	0.753379	0.642661	0.478598	0.320029	0.795054	0.676928	0.575004	0.723903	0.568927	0.568927	0.244943
rs202097064:30919861:TC:T	7	30919861	TC	T	imputation	0.0786066	0.42784	0.526805	0.376312	0.627987	0.69066	0.376312	0.424452	0.793684	0.675566	0.575004	0.723135	0.567668	0.567668	0.245906
rs139012586:30919864:C:G	7	30919864	C	G	imputation	0.0417861	0.321156	0.334888	0.689739	0.608988	0.36415	0.321156	0.493284	0.599943	0.547489	0.630637	0.712892	0.502405	0.502405	0.298946
7:30920197:GA:G	7	30920197	GA	G	imputation	0.0100927	0.00921346	0.00897672	0.796505	0.0301467	0.00851071	0.00851071	2.07003	0.326512	0.326512	NA	NA	0.326512	0.326512	0.486101
rs115057870:30920452:C:T	7	30920452	C	T	imputation	0.0592588	0.120337	0.0652982	0.101655	0.0310472	0.0364753	0.0310472	1.50798	0.84336	0.843354	NA	NA	0.843347	0.843347	0.0739937
rs11975781:30920801:G:C	7	30920801	G	C	imputation	0.486666	0.040369	0.0384923	0.191797	0.100156	0.439264	0.0384923	1.41463	0.782771	0.994435	0.633216	0.877739	0.684058	0.633216	0.198448
rs11975768:30920976:C:T	7	30920976	C	T	imputation	0.138626	0.806296	0.846147	0.799655	0.959375	0.907227	0.799655	0.0970973	0.542849	0.717082	0.246312	0.506368	0.945099	0.246312	0.608514
rs76608657:30922086:T:C	7	30922086	T	C	imputation	0.140139	0.83522	0.949212	0.599597	0.869114	0.912621	0.599597	0.222141	0.5109	0.718783	0.179958	0.405952	0.99541	0.179958	0.744829
7:30922165:G:C	7	30922165	G	C	imputation	0.0133936	0.249384	0.29006	0.345687	0.418912	0.357939	0.249384	0.603131	0.926764	0.927466	NA	NA	0.928168	0.926764	0.0330308
rs186515558:30922340:G:C	7	30922340	G	C	imputation	0.2326	0.824186	0.883977	0.788494	0.962318	0.983435	0.788494	0.103202	0.793421	0.693301	0.115909	0.195208	0.253911	0.115909	0.935883
rs138424277:30922342:TA:T	7	30922342	TA	T	imputation	0.232616	0.826141	0.886323	0.788665	0.962575	0.9858	0.788665	0.103107	0.79544	0.693233	0.117896	0.198277	0.255208	0.117896	0.928501
kgp704633	7	30922354	C	T	snpchip	0.313563	0.422283	0.328087	0.906839	0.609764	0.362483	0.328087	0.484011	0.978379	0.49206	0.195763	0.238441	0.158635	0.158635	0.799601
rs34837095:30922459:C:T	7	30922459	C	T	imputation	0.308548	0.549315	0.386786	0.888978	0.628699	0.340318	0.340318	0.468115	0.895408	0.533795	0.151014	0.200006	0.155692	0.151014	0.820983
rs10252929:30922467:G:C	7	30922467	G	C	imputation	0.485507	0.313602	0.4076	0.414758	0.601786	0.953934	0.313602	0.503621	0.713444	0.743024	0.785026	0.934031	0.951072	0.713444	0.14664
rs10252754:30922478:C:G	7	30922478	C	G	imputation	0.486058	0.34107	0.459742	0.414465	0.632951	0.98169	0.34107	0.467156	0.756049	0.813276	0.784277	0.952228	0.982644	0.756049	0.12145
rs34922367:30922507:CAT:C	7	30922507	CAT	C	imputation	0.308515	0.559988	0.397919	0.887429	0.640895	0.350143	0.350143	0.455755	0.918227	0.515565	0.155166	0.198867	0.150146	0.150146	0.823486
rs61744238:30922569:A:G	7	30922569	A	G	imputation	0.0133973	0.249489	0.290184	0.345687	0.419024	0.358093	0.249489	0.602949	0.925633	0.926335	NA	NA	0.927037	0.925633	0.0335612
rs78584581:30922952:G:T	7	30922952	G	T	imputation	0.0595957	0.127537	0.0704198	0.103067	0.0337904	0.0399086	0.0337904	1.47121	0.872354	0.869337	NA	NA	0.866325	0.866325	0.0623192
rs3801327:30923017:G:T	7	30923017	G	T	imputation	0.483867	0.37597	0.49209	0.446876	0.673101	0.984923	0.37597	0.424847	0.788016	0.811553	0.840498	0.964157	0.966025	0.788016	0.103465
rs3823767:30923044:A:G	7	30923044	A	G	imputation	0.110174	0.803107	0.440771	0.980094	0.726528	0.80575	0.440771	0.355787	0.292337	0.364449	0.367122	0.524503	0.519363	0.292337	0.534116
rs73689325:30923941:G:A	7	30923941	G	A	imputation	0.0495446	0.207579	0.216635	0.603301	0.451847	0.253582	0.207579	0.682817	0.932415	0.855138	0.594018	0.833247	0.778639	0.594018	0.2262
kgp13762331	7	30924043	A	G	snpchip	0.0819073	0.564762	0.874546	0.0617027	0.166767	0.750377	0.0617027	1.2097	0.528847	0.621149	0.488097	0.753535	0.778476	0.488097	0.311494
rs373487130:30924472:TGA:T	7	30924472	TGA	T	imputation	0.141476	0.902817	0.978354	0.612125	0.868185	0.843484	0.612125	0.21316	0.422036	0.718014	0.061726	0.174567	0.872129	0.061726	1.20953
rs73304002:30924743:C:T	7	30924743	C	T	imputation	0.0590646	0.138745	0.144053	0.614622	0.334127	0.166841	0.138745	0.857783	0.513478	0.525358	NA	0.802726	0.544057	0.513478	0.289478
rs180882218:30925288:C:A	7	30925288	C	A	imputation	0.0291779	0.607414	0.574472	0.978636	0.840749	0.556984	0.556984	0.254157	0.515201	0.38321	NA	0.304503	0.279545	0.279545	0.553548
rs111988506:30925324:C:A	7	30925324	C	A	imputation	0.0383596	0.913099	0.933887	0.180353	0.393009	0.776655	0.180353	0.743877	0.806311	0.810752	NA	NA	0.815235	0.806311	0.0934974
rs6979968:30925409:A:C	7	30925409	A	C	imputation	0.0452395	0.17751	0.178179	NA	0.409707	0.178822	0.17751	0.750777	0.402069	0.401103	NA	NA	0.400141	0.400141	0.397787
rs6942480:30925550:G:A	7	30925550	G	A	imputation	0.260741	0.17739	0.27016	0.252146	0.37503	0.577387	0.17739	0.751071	0.663642	0.864143	0.14505	0.287561	0.3711	0.14505	0.838482
rs143567874:30925707:C:T	7	30925707	C	T	imputation	0.0127001	0.665771	0.665771	1	0.910925	0.665771	0.665771	0.176675	0.828638	0.828638	NA	NA	0.828638	0.828638	0.0816352
rs148040467:30925835:G:C	7	30925835	G	C	imputation	0.0126979	0.666138	0.666138	1	0.911124	0.666138	0.666138	0.176436	0.829219	0.829219	NA	NA	0.829219	0.829219	0.0813308
rs66519137:30926496:A:G	7	30926496	A	G	imputation	0.303488	0.360703	0.967194	0.0502099	0.121156	0.257944	0.0502099	1.29921	0.408804	0.94709	0.0839307	0.197553	0.335183	0.0839307	1.07608
rs57960748:30926787:A:G	7	30926787	A	G	imputation	0.452026	0.0346013	0.0608022	0.104667	0.103342	0.929887	0.0346013	1.46091	0.803402	0.932193	0.754976	0.952273	0.83159	0.754976	0.122067
rs59089210:30927100:C:T	7	30927100	C	T	imputation	0.141595	0.904012	0.97511	0.606947	0.864016	0.838268	0.606947	0.216849	0.422856	0.714963	0.0645582	0.181234	0.879983	0.0645582	1.19005
rs17159598:30927207:A:G	7	30927207	A	G	imputation	0.0119322	0.476029	0.456744	0.664699	0.670498	0.438762	0.438762	0.357771	0.389996	0.387442	NA	NA	0.384905	0.384905	0.414646
rs9692382:30927243:A:G	7	30927243	A	G	imputation	0.308657	0.0133598	0.0734997	0.00951556	0.0210262	0.690883	0.00951556	2.02157	0.98622	0.634633	0.427613	0.534678	0.338546	0.338546	0.470382
rs146180317:30927392:G:A	7	30927392	G	A	imputation	0.0201123	0.305906	0.226726	0.342244	0.252697	0.172274	0.172274	0.76378	0.936464	0.936464	NA	NA	0.936464	0.936464	0.0285089
rs150056305:30927681:A:G	7	30927681	A	G	imputation	0.0122513	0.891783	0.891783	1	0.990788	0.891783	0.891783	0.0497408	0.919857	0.919857	NA	NA	0.919857	0.919857	0.0362797
rs10267678:30927982:T:C	7	30927982	T	C	imputation	0.222329	0.111702	0.129295	0.214638	0.225281	0.570529	0.111702	0.951939	0.505286	0.639982	0.548867	0.799835	0.695295	0.505286	0.296463
rs10281903	7	30928268	A	G	snpchip	0.295031	0.302237	0.499336	0.339266	0.586651	0.564998	0.302237	0.519652	0.960179	0.813637	0.943374	0.9614	0.833684	0.813637	0.0895693
rs79093556:30928279:C:T	7	30928279	C	T	imputation	0.059212	0.133769	0.077376	0.112932	0.0402282	0.0457498	0.0402282	1.39547	0.881674	0.875125	NA	NA	0.868591	0.868591	0.0611847
rs6967646:30928409:C:A	7	30928409	C	A	imputation	0.293018	0.441077	0.646768	0.457732	0.739128	0.628066	0.441077	0.355486	0.933806	0.708535	0.916402	0.907302	0.746544	0.708535	0.149639
rs6968404:30928786:G:A	7	30928786	G	A	imputation	0.293459	0.466914	0.717454	0.45689	0.752199	0.587485	0.45689	0.340188	0.935289	0.707733	0.913987	0.906161	0.743697	0.707733	0.150131
rs184997284:30928854:A:C	7	30928854	A	C	imputation	0.0113473	0.976061	0.806235	0.344767	0.573434	0.636498	0.344767	0.462474	0.217711	0.21726	NA	NA	0.216809	0.216809	0.663923
kgp10869138	7	30928933	T	C	snpchip	0.306888	0.315946	0.555769	0.326254	0.595032	0.527841	0.315946	0.500387	0.967053	0.976809	0.942313	0.99584	0.927271	0.927271	0.0327933
rs10227211:30929257:A:C	7	30929257	A	C	imputation	0.303457	0.331748	0.499779	0.375891	0.624141	0.631998	0.331748	0.479192	0.859864	0.84872	0.904985	0.980213	0.995972	0.84872	0.0712356
7:30929258:C:T	7	30929258	C	T	imputation	0.141699	0.907999	0.973078	0.613773	0.868251	0.838663	0.613773	0.211992	0.422414	0.715088	0.0639111	0.179726	0.879104	0.0639111	1.19442
rs6462229:30929352:T:C	7	30929352	T	C	imputation	0.0850755	0.674628	0.766508	0.700712	0.912925	0.759596	0.674628	0.170936	0.251595	0.139141	0.385361	0.295304	0.621607	0.139141	0.856545
rs147665114:30929441:CTT:C	7	30929441	CTT	C	imputation	0.0257591	0.0566166	0.0760961	0.15451	0.101417	0.11045	0.0566166	1.24706	0.986148	0.917836	NA	0.841544	0.848822	0.841544	0.0749232
rs7805350:30929474:C:T	7	30929474	C	T	imputation	0.224767	0.10478	0.137347	0.19625	0.222726	0.524742	0.10478	0.979722	0.619669	0.681806	0.676915	0.877617	0.818741	0.619669	0.20784
rs73689330:30929783:G:A	7	30929783	G	A	imputation	0.0325975	0.337424	0.273426	0.347474	0.310026	0.225071	0.225071	0.64768	0.867762	0.812572	NA	NA	0.758215	0.758215	0.120208
rs6462230:30929823:G:C	7	30929823	G	C	imputation	0.31074	0.425123	0.473864	0.529489	0.713032	0.856866	0.425123	0.371485	0.829712	0.787144	0.902762	0.963694	0.964898	0.787144	0.103946
rs186956385:30930043:C:T	7	30930043	C	T	imputation	0.0103877	0.327538	0.327538	1	0.619214	0.327538	0.327538	0.484738	0.239206	0.239206	NA	NA	0.239206	0.239206	0.621228
rs7806278:30930046:C:T	7	30930046	C	T	imputation	0.293129	0.440836	0.650317	0.455338	0.73823	0.622829	0.440836	0.355723	0.940147	0.702179	0.904297	0.900136	0.730917	0.702179	0.153552
rs77156105:30930160:G:A	7	30930160	G	A	imputation	0.0417358	0.132554	0.177488	0.146174	0.198621	0.263633	0.132554	0.877607	0.775781	0.681451	0.604819	0.736791	0.592355	0.592355	0.227418
rs55855534:30930179:A:G	7	30930179	A	G	imputation	0.0364659	0.240303	0.191904	0.345183	0.236857	0.156806	0.156806	0.804637	0.880378	0.828771	NA	NA	0.777814	0.777814	0.109124
rs144777465:30931005:C:G	7	30931005	C	G	imputation	0.0159296	0.412942	0.396495	NA	0.767592	0.377544	0.377544	0.423032	0.819643	0.778639	NA	NA	0.738067	0.738067	0.131904
rs59047510:30931038:C:CA	7	30931038	C	CA	imputation	0.234057	0.081308	0.0485385	0.226403	0.117585	0.775505	0.0485385	1.31391	0.899834	0.823001	0.787354	0.91302	0.691066	0.691066	0.16048
rs184290624:30931237:G:A	7	30931237	G	A	imputation	0.0104804	0.323489	0.323489	1	0.614225	0.323489	0.323489	0.49014	0.284578	0.284578	NA	NA	0.284578	0.284578	0.545799
rs1203181:30931307:C:T	7	30931307	C	T	imputation	0.217387	0.135996	0.272187	0.105615	0.22093	0.669012	0.105615	0.976274	0.747447	0.709243	0.965393	0.930035	0.712249	0.709243	0.149205
rs16875372:30931317:G:C	7	30931317	G	C	imputation	0.333775	0.165153	0.502168	0.143045	0.33708	0.293774	0.143045	0.844527	0.898574	0.73286	0.962251	0.929582	0.786804	0.73286	0.134979
rs112087094:30931794:G:C	7	30931794	G	C	imputation	0.0383849	0.440143	0.43941	0.800749	0.740506	0.451798	0.43941	0.35713	0.158678	0.127363	NA	0.204195	0.104392	0.104392	0.981333
rs140974842:30931817:G:A	7	30931817	G	A	imputation	0.0546276	0.379945	0.49142	0.212106	0.420707	0.644445	0.212106	0.673447	0.328107	0.328842	0.758883	0.618784	0.342566	0.328107	0.483985
rs73305709:30932067:A:G	7	30932067	A	G	imputation	0.0134289	0.247107	0.288366	0.343151	0.416792	0.358155	0.247107	0.607115	0.977342	0.977342	NA	NA	0.977342	0.977342	0.00995344
kgp13519924	7	30932514	T	C	snpchip	0.0667065	0.301582	0.198404	0.26065	0.139818	0.129145	0.129145	0.888922	0.719345	0.536636	0.161877	0.237095	0.379231	0.161877	0.790815
rs10229128	7	30932526	T	C	snpchip	0.375461	0.0582943	0.148575	0.0898269	0.14709	0.770162	0.0582943	1.23437	0.874807	0.72554	0.412682	0.57389	0.36098	0.36098	0.442517
rs34373236:30932837:G:T	7	30932837	G	T	imputation	0.227328	0.367274	0.322087	0.829936	0.610271	0.352363	0.322087	0.492027	0.803561	0.872107	0.321994	0.534242	0.507621	0.321994	0.492152
rs10276568:30933452:C:G	7	30933452	C	G	imputation	0.408796	0.499671	0.57362	0.151108	0.183714	0.0676617	0.0676617	1.16966	0.516615	0.927676	0.383301	0.666159	0.431059	0.383301	0.41646
rs10233127:30933453:T:A	7	30933453	T	A	imputation	0.408795	0.49966	0.573634	0.151105	0.183716	0.0676628	0.0676628	1.16965	0.516613	0.927672	0.383301	0.666159	0.431062	0.383301	0.41646
rs141105631:30933828:A:G	7	30933828	A	G	imputation	0.0180886	0.0498989	0.0497915	0.940619	0.145192	0.0496768	0.0496768	1.30385	0.810371	0.813003	NA	NA	0.81564	0.810371	0.0913161
kgp13789906	7	30934034	C	T	snpchip	0.164563	0.844042	0.950482	0.422378	0.696162	0.718486	0.422378	0.374299	0.866286	0.872514	0.930159	0.985923	0.891912	0.866286	0.0623387
rs58289758:30934385:A:G	7	30934385	A	G	imputation	0.11092	0.0449676	0.0152247	0.408031	0.0197411	0.00660146	0.00660146	2.18036	0.977776	0.874972	0.572631	0.82159	0.771424	0.572631	0.242125
rs4723021:30934659:C:T	7	30934659	C	T	imputation	0.0919568	0.996922	0.754315	0.184549	0.338437	0.516601	0.184549	0.733888	0.790403	0.623192	0.444381	0.578398	0.47422	0.444381	0.352245
rs192213444:30934685:G:A	7	30934685	G	A	imputation	0.0626991	0.112548	0.077881	0.202665	0.0721642	0.0556818	0.0556818	1.25429	0.87526	0.845214	NA	NA	0.815567	0.815567	0.0885404
rs115018468:30934969:A:C	7	30934969	A	C	imputation	0.171781	0.872053	0.893603	0.388731	0.640137	0.638626	0.388731	0.410351	0.699212	0.973563	0.234375	0.474754	0.701419	0.234375	0.630089
rs1107353:30935031:C:T	7	30935031	C	T	imputation	0.384599	0.116366	0.193467	0.198209	0.286801	0.70787	0.116366	0.934174	0.63526	0.828744	0.525571	0.817539	0.802421	0.525571	0.279369
rs373827649:30935102:CGAGCTCACTGG:C	7	30935102	CGAGCTCACTGG	C	imputation	0.0116475	0.266246	0.255511	NA	0.569047	0.24227	0.24227	0.6157	0.633414	0.609174	NA	NA	0.585274	0.585274	0.232641
rs140104278:30935567:G:C	7	30935567	G	C	imputation	0.0183458	0.567896	0.463782	0.344063	0.436	0.378967	0.344063	0.463362	0.984435	0.984435	NA	NA	0.984435	0.984435	0.00681295
rs79555474:30935731:C:T	7	30935731	C	T	imputation	0.0117209	0.235038	0.230081	NA	0.506708	0.223602	0.223602	0.650524	0.608471	0.596335	NA	NA	0.584293	0.584293	0.233369
rs12666237:30935739:C:T	7	30935739	C	T	imputation	0.145085	0.677309	0.540729	0.686054	0.68954	0.434848	0.434848	0.361663	0.232016	0.18341	0.908762	0.397124	0.178237	0.178237	0.749002
rs1465216	7	30935748	T	C	snpchip	0.131947	0.860952	0.869013	0.801109	0.941504	0.752033	0.752033	0.123763	0.308841	0.862824	0.278518	0.553632	0.289384	0.278518	0.555147
rs12112380	7	30935900	T	C	snpchip	0.289471	0.0737242	0.0745976	0.350819	0.187869	0.202926	0.0737242	1.13239	0.820588	0.537804	0.556369	0.59704	0.340686	0.340686	0.467646
rs75616326:30935916:G:A	7	30935916	G	A	imputation	0.0589968	0.403354	0.331937	0.7267	0.530881	0.283161	0.283161	0.547967	0.434032	0.526403	0.337179	0.570372	0.654922	0.337179	0.472139
rs12112389:30936024:T:C	7	30936024	T	C	imputation	0.297483	0.216867	0.336219	0.263153	0.4373	0.760689	0.216867	0.663807	0.703896	0.459466	0.681721	0.600256	0.317555	0.317555	0.498181
rs1465217:30936068:C:T	7	30936068	C	T	imputation	0.0116564	0.838459	0.845595	NA	NA	0.852625	0.838459	0.0765182	0.471809	0.471679	NA	NA	0.471579	0.471579	0.326446
rs75437244:30936148:C:T	7	30936148	C	T	imputation	0.0625516	0.101475	0.0699951	0.216843	0.0679267	0.050006	0.050006	1.30098	0.919873	0.891399	NA	NA	0.863056	0.863056	0.063961
rs149089428:30936413:TG:T	7	30936413	TG	T	imputation	0.167892	0.816101	0.957613	0.374975	0.641003	0.696669	0.374975	0.425998	0.802429	0.917336	0.251636	0.474782	0.611099	0.251636	0.599227
rs73305718:30936949:A:G	7	30936949	A	G	imputation	0.184025	0.501558	0.79449	0.1623	0.372433	0.788135	0.1623	0.789681	0.301188	0.695954	0.041802	0.121085	0.626275	0.041802	1.3788
rs1000597	7	30937178	T	C	snpchip	0.26538	0.156162	0.156482	0.507814	0.35204	0.263131	0.156162	0.806425	0.0578734	0.40645	0.00242145	0.0100883	0.490747	0.00242145	2.61592			476
rs74326065:30937200:C:T	7	30937200	C	T	imputation	0.0614243	0.104651	0.0753855	0.300267	0.0879375	0.0563597	0.0563597	1.24903	0.751282	0.734149	NA	NA	0.717476	0.717476	0.144193
rs6945522:30937235:C:T	7	30937235	C	T	imputation	0.0676928	0.0353977	0.0727208	0.0186271	0.0270219	0.180692	0.0186271	1.72985	0.988477	0.898804	0.518482	0.780766	0.806371	0.518482	0.285266
7:30937270:C:T	7	30937270	C	T	imputation	0.0109737	0.167548	0.167548	1	0.385825	0.167548	0.167548	0.775861	0.262289	0.264516	NA	NA	0.266801	0.262289	0.58122
rs143507451:30937524:T:A	7	30937524	T	A	imputation	0.0107913	0.544894	0.576211	NA	NA	0.60823	0.544894	0.263688	0.514714	0.548803	NA	NA	0.585181	0.514714	0.288434
rs73305719:30937565:T:C	7	30937565	T	C	imputation	0.168932	0.354342	0.650413	0.0914769	0.240007	0.854584	0.0914769	1.03869	0.127523	0.296461	0.0511922	0.136774	0.771909	0.0511922	1.2908
rs6949918	7	30937654	C	T	snpchip	0.127128	0.00267092	0.00446768	0.0992744	0.0102604	0.0142274	0.00267092	2.57334	0.677036	0.65756	0.968433	0.904835	0.657391	0.657391	0.182176
kgp13616612	7	30937698	A	C	snpchip	0.0411358	0.171357	0.159016	0.837976	0.36441	0.155737	0.155737	0.807608	0.724136	0.512806	0.186362	0.235548	0.334421	0.186362	0.729643
rs877080:30937725:T:C	7	30937725	T	C	imputation	0.109281	0.030206	0.00620793	0.197609	0.00254604	0.00138846	0.00138846	2.85747	0.862783	0.660347	0.221164	0.360528	0.475764	0.221164	0.655286
rs73305723:30937800:G:A	7	30937800	G	A	imputation	0.0494464	0.400554	0.557845	0.127223	0.304867	0.775759	0.127223	0.895434	0.0591864	0.058511	0.487578	0.164851	0.0715516	0.058511	1.23276
rs1001733	7	30938167	G	A	snpchip	0.246844	0.556517	0.378298	0.810595	0.577555	0.294889	0.294889	0.530341	0.547007	0.3866	0.884105	0.611245	0.321823	0.321823	0.492383
rs113641856:30938192:C:T	7	30938192	C	T	imputation	0.016135	0.0347428	0.0345755	NA	0.107994	0.0343785	0.0343785	1.46371	0.235647	0.235777	NA	NA	0.236152	0.235647	0.627738
rs116179732:30938676:T:G	7	30938676	T	G	imputation	0.0184926	0.423158	0.496259	0.313175	0.529946	0.601414	0.313175	0.504213	0.648649	0.648331	NA	NA	0.648167	0.648167	0.188313
kgp7217826	7	30938713	A	G	snpchip	0.334691	0.528914	0.19925	0.498323	0.215818	0.0812252	0.0812252	1.09031	0.705351	0.812824	0.258306	0.420236	0.313534	0.258306	0.587866
kgp2553624	7	30938801	T	C	snpchip	0.0389116	0.237072	0.570602	0.156912	0.212388	0.104487	0.104487	0.980938	0.841888	0.584153	0.928091	0.856608	0.966671	0.584153	0.233473
rs73305728:30938978:C:T	7	30938978	C	T	imputation	0.011394	0.677389	0.67617	NA	0.920399	0.674835	0.674835	0.170802	0.087232	0.0885721	NA	NA	0.090165	0.087232	1.05932
rs76412729:30939075:G:C	7	30939075	G	C	imputation	0.0253307	0.610546	0.697767	0.324344	0.598507	0.804825	0.324344	0.488994	0.856442	0.859545	NA	NA	0.862789	0.856442	0.067302
rs10276448:30939186:G:A	7	30939186	G	A	imputation	0.0410384	0.226727	0.17356	0.217603	0.125794	0.126698	0.125794	0.90034	0.739255	0.701636	NA	NA	0.66579	0.66579	0.176663
rs74937856:30939243:A:G	7	30939243	A	G	imputation	0.0541017	0.201746	0.249635	0.192459	0.269701	0.318795	0.192459	0.715662	0.115818	0.110178	NA	NA	0.104886	0.104886	0.979282
rs5883263:30939302:CT:C	7	30939302	CT	C	imputation	0.0253007	0.602701	0.690659	0.319909	0.592038	0.799063	0.319909	0.494974	0.871052	0.874455	NA	NA	0.877994	0.871052	0.0599559
rs146324505:30939383:T:C	7	30939383	T	C	imputation	0.0237573	0.712185	0.715004	NA	0.950385	0.717755	0.712185	0.147407	0.582645	0.326631	NA	0.0331684	0.158589	0.0331684	1.47928
rs146756883:30939777:A:G	7	30939777	A	G	imputation	0.0171854	0.106829	0.12195	NA	0.461144	0.143049	0.106829	0.971311	0.836004	0.856773	NA	NA	0.879013	0.836004	0.0777916
rs77610843:30939904:A:G	7	30939904	A	G	imputation	0.0468579	0.202499	0.238222	0.264121	0.314963	0.288269	0.202499	0.693577	0.316913	0.304893	NA	NA	0.293245	0.293245	0.532769
rs190923816:30939909:A:G	7	30939909	A	G	imputation	0.0565449	0.283807	0.25269	0.845939	0.474386	0.23256	0.23256	0.633465	0.837321	0.92038	0.388143	0.688397	0.990584	0.388143	0.411008
rs114307007:30939961:T:C	7	30939961	T	C	imputation	0.0172777	0.0986381	0.112526	NA	0.431913	0.132104	0.0986381	1.00596	0.833684	0.854581	NA	NA	0.876954	0.833684	0.0789985
rs182679655:30939996:T:C	7	30939996	T	C	imputation	0.0127165	0.154676	0.15536	0.868405	0.36207	0.156469	0.154676	0.810577	0.551163	0.550745	NA	NA	0.550328	0.550328	0.259378
rs78252593:30940441:C:A	7	30940441	C	A	imputation	0.0160489	0.633917	0.659805	NA	NA	0.685586	0.633917	0.197968	0.847875	0.839778	NA	NA	0.83163	0.83163	0.0800699
rs76616360:30940958:T:G	7	30940958	T	G	imputation	0.0370829	0.56812	0.661284	0.263598	0.517118	0.773526	0.263598	0.579058	0.316486	0.313484	NA	NA	0.310505	0.310505	0.507931
rs17783111:30941549:A:G	7	30941549	A	G	imputation	0.0326782	0.468165	0.491024	0.506832	0.685085	0.51705	0.468165	0.329601	0.552952	0.571461	NA	NA	0.592266	0.552952	0.257313
rs57117645:30941691:TCAAGCCCCACCCCTTC:T	7	30941691	TCAAGCCCCACCCCTTC	T	imputation	0.0812291	0.378722	0.415841	0.38875	0.608721	0.475995	0.378722	0.421679	0.580536	0.58847	0.761849	0.858277	0.610803	0.580536	0.236171
rs111227139:30942249:G:T	7	30942249	G	T	imputation	0.0695758	0.914305	0.978789	0.593486	0.861569	0.950609	0.593486	0.22659	0.843007	0.909777	0.205608	0.388186	0.638272	0.205608	0.68696
rs60490917:30942250:C:T	7	30942250	C	T	imputation	0.204425	0.913209	0.844981	0.87151	0.947229	0.776882	0.776882	0.109645	0.791763	0.470085	0.344881	0.281996	0.212126	0.212126	0.673406
rs184843571:30942419:G:A	7	30942419	G	A	imputation	0.0128154	0.166875	0.16733	0.893109	0.383892	0.168055	0.166875	0.777609	0.610105	0.609128	NA	NA	0.608154	0.608154	0.215986
rs77119682:30942686:C:A	7	30942686	C	A	imputation	0.0207258	0.422927	0.419685	NA	0.736737	0.415963	0.415963	0.380945	0.680665	0.697366	NA	NA	0.714361	0.680665	0.167067
rs62449131:30942744:T:G	7	30942744	T	G	imputation	0.0154363	0.487886	0.491997	0.768155	0.778271	0.497758	0.487886	0.311682	0.356554	0.343158	NA	NA	0.33067	0.33067	0.480605
7:30942919:C:T	7	30942919	C	T	imputation	0.0128295	0.167973	0.168432	0.893109	0.385784	0.169161	0.167973	0.774761	0.617454	0.616474	NA	NA	0.615496	0.615496	0.210775
rs142002737:30942924:G:A	7	30942924	G	A	imputation	0.0126575	0.676313	0.655358	NA	0.992212	0.632894	0.632894	0.198669	0.138649	0.134437	NA	NA	0.130766	0.130766	0.883505
7:30942981:C:T	7	30942981	C	T	imputation	0.0128303	0.168632	0.169061	0.896407	0.386971	0.169743	0.168632	0.77306	0.618482	0.617502	NA	NA	0.616523	0.616523	0.210051
7:30943034:G:A	7	30943034	G	A	imputation	0.012831	0.168687	0.169116	0.896407	0.387065	0.169798	0.168687	0.772918	0.619774	0.618792	NA	NA	0.617813	0.617813	0.209143
7:30943202:A:C	7	30943202	A	C	imputation	0.0146208	0.835975	0.834099	NA	0.985908	0.83216	0.83216	0.0797932	0.457844	0.45926	NA	NA	0.460688	0.457844	0.339282
7:30943221:T:C	7	30943221	T	C	imputation	0.0128369	0.169079	0.16951	0.896407	0.38774	0.170194	0.169079	0.77191	0.623919	0.622937	NA	NA	0.621956	0.621956	0.20624
rs11973981:30943414:C:A	7	30943414	C	A	imputation	0.0568356	0.218292	0.210158	0.830329	0.4552	0.211937	0.210158	0.677454	0.910378	0.989804	0.342451	0.624503	0.885002	0.342451	0.465402
rs28393258:30943485:A:G	7	30943485	A	G	imputation	0.442626	0.943456	0.597106	0.637084	0.626637	0.334828	0.334828	0.475178	0.784155	0.663547	0.304728	0.333454	0.166984	0.166984	0.777325
7:30943487:A:G	7	30943487	A	G	imputation	0.0128455	0.170425	0.170859	0.896447	0.390047	0.171547	0.170425	0.768467	0.626707	0.625723	NA	NA	0.624741	0.624741	0.2043
7:30943543:T:C	7	30943543	T	C	imputation	0.0128462	0.170518	0.170952	0.89646	0.390207	0.17164	0.170518	0.76823	0.627123	0.626139	NA	NA	0.625157	0.625157	0.204011
rs28707265:30943548:C:A	7	30943548	C	A	imputation	0.0191357	0.424363	0.421281	NA	0.737338	0.417726	0.417726	0.379108	0.638264	0.647723	NA	NA	0.657307	0.638264	0.195
7:30943614:A:T	7	30943614	A	T	imputation	0.0128462	0.170681	0.171085	0.899812	0.390539	0.171724	0.170681	0.767815	0.629879	0.62863	NA	NA	0.627383	0.627383	0.202467
7:30943714:A:C	7	30943714	A	C	imputation	0.0142135	0.27784	0.278575	0.900889	0.553306	0.279559	0.27784	0.556205	0.299142	0.298738	NA	NA	0.298335	0.298335	0.525296
7:30943718:T:C	7	30943718	T	C	imputation	0.0128458	0.170986	0.171391	0.89976	0.391059	0.172032	0.170986	0.767039	0.632217	0.630966	NA	NA	0.629717	0.629717	0.200855
rs183550509:30944041:A:G	7	30944041	A	G	imputation	0.0128577	0.171603	0.171973	0.903415	0.392179	0.172557	0.171603	0.765475	0.638944	0.63769	NA	NA	0.636437	0.636437	0.196245
7:30944122:C:T	7	30944122	C	T	imputation	0.0128584	0.171779	0.172149	0.903397	0.392479	0.172734	0.171779	0.76503	0.639955	0.638701	NA	NA	0.637448	0.637448	0.195555
7:30944194:A:G	7	30944194	A	G	imputation	0.0128603	0.172268	0.17264	0.903347	0.393313	0.173227	0.172268	0.763795	0.640787	0.639533	NA	NA	0.638279	0.638279	0.194989
rs4723022:30944465:A:G	7	30944465	A	G	imputation	0.290149	0.268852	0.887088	0.167148	0.340251	0.151991	0.151991	0.818182	0.816161	0.897175	0.808975	0.970951	0.853798	0.808975	0.0920649
7:30944511:AG:A	7	30944511	AG	A	imputation	0.0120871	0.235098	0.235321	0.933353	0.493774	0.235649	0.235098	0.628751	0.456012	0.454588	NA	NA	0.453167	0.453167	0.343742
rs186827868:30944660:C:T	7	30944660	C	T	imputation	0.0125819	0.19827	0.198707	0.903336	0.436367	0.199378	0.19827	0.702743	0.49154	0.489297	NA	NA	0.487064	0.487064	0.312414
7:30944922:C:T	7	30944922	C	T	imputation	0.0125957	0.199181	0.199583	0.907	0.437895	0.200198	0.199181	0.700752	0.493266	0.491022	NA	NA	0.488788	0.488788	0.310879
7:30944963:G:A	7	30944963	G	A	imputation	0.0125949	0.199715	0.200119	0.907013	0.438752	0.200735	0.199715	0.699589	0.496768	0.494518	NA	NA	0.492277	0.492277	0.30779
rs115763776:30945191:C:T	7	30945191	C	T	imputation	0.0188495	0.496025	0.493644	NA	0.801698	0.490968	0.490968	0.308947	0.578602	0.586182	NA	NA	0.59385	0.578602	0.23762
rs148490037:30945615:A:G	7	30945615	A	G	imputation	0.0585775	0.738864	0.737386	0.951366	0.945238	0.737329	0.737329	0.132339	0.691914	0.73015	NA	NA	0.773247	0.691914	0.159948
rs7788618:30945927:A:C	7	30945927	A	C	imputation	0.354148	0.313039	0.669381	0.25035	0.513578	0.338979	0.25035	0.601452	0.587129	0.790673	0.549372	0.836022	0.648218	0.549372	0.260133
rs73686004:30946748:C:T	7	30946748	C	T	imputation	0.222635	0.545507	0.425333	0.934154	0.650488	0.35534	0.35534	0.449356	0.438528	0.387633	0.814587	0.679413	0.392805	0.387633	0.411579
rs73686005:30946860:C:A	7	30946860	C	A	imputation	0.272605	0.710121	0.64191	0.963557	0.884592	0.627287	0.627287	0.202534	0.451463	0.428063	0.705159	0.730159	0.511151	0.428063	0.368492
rs114265022:30946904:C:G	7	30946904	C	G	imputation	0.0183747	0.46422	0.500258	0.476117	0.651252	0.544885	0.46422	0.333276	0.546352	0.547318	NA	NA	0.548284	0.546352	0.262527
kgp10362082	7	30947035	T	C	snpchip	0.125259	0.146309	0.106923	0.9547	0.237488	0.0903103	0.0903103	1.04426	0.557511	0.388902	0.439899	0.387311	0.262158	0.262158	0.581437
rs147810747:30947161:C:G	7	30947161	C	G	imputation	0.014735	0.844479	0.847983	NA	0.996058	0.851414	0.844479	0.0734111	0.465569	0.460219	NA	NA	0.454903	0.454903	0.342081
rs115922993:30947692:C:T	7	30947692	C	T	imputation	0.0282869	0.494982	0.498627	NA	0.818876	0.502154	0.494982	0.305411	0.874333	0.866486	NA	NA	0.858639	0.858639	0.0661894
rs143402177:30947946:C:G	7	30947946	C	G	imputation	0.0146123	0.857651	0.861658	NA	NA	0.865591	0.857651	0.0666894	0.479016	0.47435	NA	NA	0.469707	0.469707	0.328173
rs147492706:30948030:CCCCT:C	7	30948030	CCCCT	C	imputation	0.192265	0.543525	0.570543	0.68095	0.830642	0.656798	0.543525	0.26478	0.740147	0.416415	0.325591	0.269802	0.186756	0.186756	0.728725
7:30948061:C:T	7	30948061	C	T	imputation	0.0330263	0.813255	0.846787	0.51179	0.80496	0.881954	0.51179	0.290908	0.462481	0.422066	NA	NA	0.38718	0.38718	0.412087
rs76494038:30948192:G:C	7	30948192	G	C	imputation	0.0343825	0.720445	0.74934	0.527639	0.804522	0.780072	0.527639	0.277663	0.424519	0.386193	NA	NA	0.353692	0.353692	0.451375
rs115390692:30948220:G:C	7	30948220	G	C	imputation	0.0450641	0.966438	0.994756	0.532637	0.819359	0.976334	0.532637	0.273569	0.958427	0.934104	NA	NA	0.90931	0.90931	0.041288
rs368551810:30948282:GTCCTTTCT:G	7	30948282	GTCCTTTCT	G	imputation	0.0322335	0.697399	0.612044	0.290777	0.44959	0.528784	0.290777	0.53644	0.372189	0.189349	0.0732769	0.0365461	0.0841092	0.0365461	1.43716
rs7808349:30948338:A:G	7	30948338	A	G	imputation	0.158889	0.567958	0.425933	0.778222	0.582214	0.321093	0.321093	0.493369	0.898956	0.8711	0.387451	0.596162	0.606567	0.387451	0.411783
rs78122123:30948443:G:A	7	30948443	G	A	imputation	0.0409008	0.205053	0.166978	0.802989	0.335674	0.144747	0.144747	0.83939	0.444814	0.520151	NA	0.571149	0.617301	0.444814	0.351822
rs115541184:30948500:C:T	7	30948500	C	T	imputation	0.0317655	0.408218	0.381016	NA	0.868909	0.352417	0.352417	0.452943	0.540336	0.527685	NA	NA	0.515367	0.515367	0.287883
rs12667715:30948510:C:T	7	30948510	C	T	imputation	0.0410083	0.193387	0.156185	0.799437	0.317259	0.13466	0.13466	0.870761	0.44426	0.519898	NA	0.570741	0.61755	0.44426	0.352363
kgp3384187	7	30948691	C	A	snpchip	0.214225	0.677307	0.381019	0.432826	0.363161	0.196304	0.196304	0.707071	0.879091	0.991725	0.658451	0.897312	0.833057	0.658451	0.181477
7:30948756:A:G	7	30948756	A	G	imputation	0.0239396	0.137885	0.152075	0.423446	0.307496	0.178774	0.137885	0.860483	0.0711623	0.0734765	NA	NA	0.0760502	0.0711623	1.14775
rs74402935:30948796:A:T	7	30948796	A	T	imputation	0.0481788	0.0983963	0.073698	0.917386	0.170532	0.0611441	0.0611441	1.21365	0.775316	0.869285	0.407366	0.70955	0.975332	0.407366	0.390015
rs116582007:30948849:C:T	7	30948849	C	T	imputation	0.0198922	0.63792	0.683094	0.480825	0.739583	0.734788	0.480825	0.318013	0.86067	0.859656	NA	NA	0.858642	0.858642	0.0661879
rs114288221:30948891:G:A	7	30948891	G	A	imputation	0.124911	0.575629	0.938847	0.0465272	0.123979	0.62321	0.0465272	1.33229	0.729012	0.595804	0.529647	0.636607	0.479513	0.479513	0.3192
rs80014251:30949084:G:A	7	30949084	G	A	imputation	0.0760909	0.946308	0.994665	0.779761	0.956687	0.924812	0.779761	0.108038	0.851561	0.862975	0.89511	0.981747	0.885042	0.851561	0.0697842
rs187127134:30949095:G:A	7	30949095	G	A	imputation	0.0100886	0.305031	0.305031	1	0.590943	0.305031	0.305031	0.515656	0.158694	0.158694	NA	NA	0.158694	0.158694	0.799439
rs28362686:30949623:G:A	7	30949623	G	A	imputation	0.0797667	0.950412	0.994466	0.791964	0.962013	0.953949	0.791964	0.101295	0.528807	0.752289	0.126837	0.305075	0.94254	0.126837	0.896754
rs28362687:30949949:A:T	7	30949949	A	T	imputation	0.243111	0.23289	0.225432	0.529697	0.47426	0.309744	0.225432	0.646984	0.823187	0.832831	0.878314	0.975356	0.880256	0.823187	0.0845015
rs28362688:30950200:G:T	7	30950200	G	T	imputation	0.0168725	0.647517	0.647609	0.967994	0.900415	0.647708	0.647517	0.188749	0.466206	0.466468	NA	NA	0.466731	0.466206	0.331422
7:30950417:T:G	7	30950417	T	G	imputation	0.0107939	0.321335	0.321335	1	0.611553	0.321335	0.321335	0.493042	0.169919	0.169919	NA	NA	0.169919	0.169919	0.769758
rs28362690:30950564:G:A	7	30950564	G	A	imputation	0.0520229	0.224337	0.143542	0.232015	0.0839209	0.0859005	0.0839209	1.07613	0.445139	0.449345	0.739532	0.747127	0.469067	0.445139	0.351504
rs6953332:30950679:A:C	7	30950679	A	C	imputation	0.0242332	0.649241	0.680833	0.539497	0.783823	0.716801	0.539497	0.268011	0.603585	0.59695	NA	NA	0.590359	0.590359	0.228884
rs28362691:30951120:G:C	7	30951120	G	C	imputation	0.0146875	0.357729	0.357729	1	0.655128	0.357729	0.357729	0.446446	0.831097	0.825384	NA	NA	0.819776	0.819776	0.0863048
rs77596247:30952289:C:T	7	30952289	C	T	imputation	0.0455346	0.655904	0.433699	0.0724868	0.106723	0.261174	0.0724868	1.13974	0.331347	0.344182	0.662198	0.623689	0.381062	0.331347	0.479717
rs12112692:30952343:G:A	7	30952343	G	A	imputation	0.0964345	0.606603	0.673175	0.570098	0.821517	0.773145	0.570098	0.24405	0.13385	0.151659	0.387248	0.321285	0.199521	0.13385	0.873382
rs7797071:30952785:C:G	7	30952785	C	G	imputation	0.296801	0.414364	0.472332	0.503998	0.714048	0.717184	0.414364	0.382618	0.688219	0.459821	0.736971	0.585689	0.307388	0.307388	0.512313
kgp10102050	7	30953049	C	T	snpchip	0.249055	0.32151	0.223142	0.502358	0.449396	0.871464	0.223142	0.651419	0.509406	0.379422	0.678937	0.667878	0.959462	0.379422	0.420877
rs28362693:30953050:A:T	7	30953050	A	T	imputation	0.157347	0.988121	0.972582	0.85475	0.980011	0.929928	0.85475	0.0681609	0.842904	0.830994	0.082881	0.184552	0.511019	0.082881	1.08155
rs28362695:30953368:G:C	7	30953368	G	C	imputation	0.0584569	0.359245	0.345454	0.847381	0.639541	0.348465	0.345454	0.46161	0.403766	0.378856	0.963376	0.654546	0.362702	0.362702	0.44045
rs28362699:30953685:C:T	7	30953685	C	T	imputation	0.0346624	0.455536	0.389421	0.403571	0.439937	0.336016	0.336016	0.47364	0.871562	0.852933	NA	NA	0.834282	0.834282	0.0786871
rs28362702:30954378:T:C	7	30954378	T	C	imputation	0.012295	0.829137	0.859303	NA	NA	0.889767	0.829137	0.0813737	0.36374	0.360926	NA	NA	0.358322	0.358322	0.445727
rs28362703:30954585:AG:A	7	30954585	AG	A	imputation	0.0134567	0.33785	0.325786	0.720391	0.560792	0.314415	0.314415	0.502497	0.471539	0.471334	NA	NA	0.47113	0.47113	0.326859
rs10261705:30954965:G:A	7	30954965	G	A	imputation	0.12097	0.980965	0.954241	0.915782	0.989797	0.926077	0.915782	0.0382079	0.400202	0.642541	0.113687	0.286389	0.979256	0.113687	0.944289
rs5883264:30954977:GC:G	7	30954977	GC	G	imputation	0.326476	0.23115	0.377919	0.220036	0.422468	0.854117	0.220036	0.657506	0.721871	0.694301	0.896248	0.925703	0.74156	0.694301	0.158452
rs78986864:30955061:C:G	7	30955061	C	G	imputation	0.0457888	0.621815	0.51943	0.50941	0.580126	0.430516	0.430516	0.366011	0.228105	0.169709	0.646381	0.290333	0.133469	0.133469	0.87462
rs1859838	7	30955117	A	G	snpchip	0.436248	0.730084	0.707149	0.874745	0.930679	0.820428	0.707149	0.150489	0.687312	0.443379	0.0957686	0.101749	0.0490115	0.0490115	1.3097
rs1859839:30955123:G:A	7	30955123	G	A	imputation	0.433271	0.415713	0.341533	0.764043	0.636135	0.509636	0.341533	0.466567	0.852503	0.313014	0.112488	0.078215	0.0312312	0.0312312	1.50541
rs1859840:30955128:A:G	7	30955128	A	G	imputation	0.0269801	0.862398	NA	0.944078	NA	0.971305	0.862398	0.0642923	0.133783	NA	0.113459	NA	0.0963655	0.0963655	1.01608
rs1859841:30955317:A:G	7	30955317	A	G	imputation	0.079677	0.383784	0.117902	0.540743	0.278774	0.755894	0.117902	0.928479	0.605591	0.914517	0.595109	0.868325	0.603902	0.595109	0.225403
rs28362710:30955671:A:G	7	30955671	A	G	imputation	0.0646525	0.412803	0.497145	0.323933	0.536421	0.610595	0.323933	0.489545	0.604471	0.558385	0.922571	0.819405	0.531553	0.531553	0.274453
rs28362712:30956007:C:T	7	30956007	C	T	imputation	0.0155901	0.356188	0.357488	0.881685	0.649611	0.359078	0.356188	0.448321	0.661526	0.661526	NA	NA	0.661526	0.661526	0.179453
rs148314115:30956102:G:A	7	30956102	G	A	imputation	0.0105712	0.992143	0.990879	0.920446	0.994931	0.989616	0.920446	0.0360017	0.230588	0.230588	NA	NA	0.230588	0.230588	0.637163
rs28362715:30956176:A:T	7	30956176	A	T	imputation	0.0368307	0.158246	0.177025	0.371824	0.304484	0.20599	0.158246	0.800667	0.630761	0.436007	NA	0.135007	0.282327	0.135007	0.869644
rs28362716:30956207:C:A	7	30956207	C	A	imputation	0.0182743	0.589538	0.589538	1	0.864561	0.589538	0.589538	0.229488	0.527362	0.527362	NA	NA	0.527362	0.527362	0.277891
rs10236571:30956223:A:G	7	30956223	A	G	imputation	0.477684	0.167011	0.0599103	0.677832	0.165787	0.226455	0.0599103	1.2225	0.727247	0.652766	0.320073	0.431292	0.20696	0.20696	0.684114
rs112986499:30956391:A:C	7	30956391	A	C	imputation	0.018632	0.337222	0.335784	0.894139	0.6212	0.334406	0.334406	0.475726	0.492131	0.492131	NA	NA	0.492131	0.492131	0.307919
rs28362717:30956429:C:T	7	30956429	C	T	imputation	0.0112747	0.49044	0.479239	0.772747	0.73539	0.468654	0.468654	0.329148	0.590056	0.591942	NA	NA	0.594318	0.590056	0.229107
rs2267719	7	30956451	C	T	snpchip	0.292437	0.990592	0.464003	0.173106	0.195562	0.13451	0.13451	0.871245	0.725593	0.864922	0.609321	0.877508	0.9148	0.609321	0.215154
kgp8277818	7	30956489	A	G	snpchip	0.496664	0.121818	0.0742823	0.468384	0.200925	0.361223	0.0742823	1.12911	0.877952	0.419222	0.283706	0.267692	0.106505	0.106505	0.97263
rs143954938:30956618:T:C	7	30956618	T	C	imputation	0.0195579	0.940223	0.924599	0.710803	0.926658	0.909082	0.710803	0.148251	0.723559	0.722407	NA	NA	0.721259	0.721259	0.141909
rs1004317	7	30956858	A	G	snpchip	0.0845058	0.556679	0.0262767	0.874597	0.0818571	0.754684	0.0262767	1.58043	0.317677	0.134125	0.489204	0.306567	0.76609	0.134125	0.87249
rs76442705:30956913:A:T	7	30956913	A	T	imputation	0.0219533	0.411724	0.411724	1	0.713974	0.411724	0.411724	0.385394	0.0121155	0.0203224	NA	0.0240602	0.0396202	0.0121155	1.91666
kgp5408318	7	30957148	A	G	snpchip	0.0952521	0.11342	0.0954038	0.846852	0.244694	0.097037	0.0954038	1.02043	0.232403	0.245941	0.573468	0.490377	0.299446	0.232403	0.633758
rs59533768:30957192:C:T	7	30957192	C	T	imputation	0.021496	0.450126	0.438535	NA	0.801127	0.425736	0.425736	0.37086	0.708321	0.44357	0.109254	0.132282	0.243332	0.109254	0.961563
kgp13272727	7	30957499	G	A	snpchip	0.0122306	0.364675	0.374725	NA	NA	0.389333	0.364675	0.438094	0.915213	0.933744	NA	NA	0.953207	0.915213	0.0384778
rs28362721:30957702:C:T	7	30957702	C	T	imputation	0.0888776	0.134673	0.0875495	0.634932	0.161719	0.0630289	0.0630289	1.20046	0.31272	0.291288	0.868041	0.571375	0.297705	0.291288	0.535677
rs28362722:30957775:G:A	7	30957775	G	A	imputation	0.0580737	0.557017	0.588426	NA	NA	0.62044	0.557017	0.254132	0.475182	0.387435	0.487439	0.473632	0.317693	0.317693	0.497992
rs2299906:30957864:C:T	7	30957864	C	T	imputation	0.308325	0.72364	0.364299	0.449116	0.356236	0.168054	0.168054	0.774551	0.991523	0.875452	0.804958	0.939789	0.759224	0.759224	0.11963
rs200876204:30958038:G:GAC	7	30958038	G	GAC	imputation	0.024593	0.638783	0.642066	NA	0.917414	0.645308	0.638783	0.194647	0.286005	0.286477	NA	NA	0.287105	0.286005	0.543626
rs150232727:30958291:G:T	7	30958291	G	T	imputation	0.0193388	0.322861	0.420154	0.148392	0.295943	0.555218	0.148392	0.82859	0.426822	0.571754	NA	0.373818	0.767684	0.373818	0.42734
rs1004318:30958408:C:T	7	30958408	C	T	imputation	0.26303	0.781543	0.756919	0.611152	0.773177	0.488187	0.488187	0.311414	0.894318	0.822992	0.775991	0.908154	0.678079	0.678079	0.16872
rs10255904	7	30958786	C	T	snpchip	0.354703	0.913687	0.161	0.280617	0.100666	0.0455231	0.0455231	1.34177	0.873256	0.733109	0.990758	0.935613	0.809366	0.733109	0.134831
rs17159702	7	30959002	T	C	snpchip	0.225722	0.396091	0.105908	0.774494	0.265552	0.639261	0.105908	0.975071	0.442052	0.504295	0.530339	0.723414	0.746979	0.442052	0.354527
rs143802334:30959062:A:T	7	30959062	A	T	imputation	0.011844	0.340414	0.340414	1	0.634806	0.340414	0.340414	0.467993	0.505278	0.505278	NA	NA	0.505278	0.505278	0.29647
rs28362725:30959124:CG:C	7	30959124	CG	C	imputation	0.0309986	0.850671	0.83633	NA	NA	0.821736	0.821736	0.0852677	0.531002	0.402713	0.42865	0.428163	0.302965	0.302965	0.518608
rs28362727:30959170:A:C	7	30959170	A	C	imputation	0.304263	0.258367	0.144103	0.52504	0.3408	0.822004	0.144103	0.841327	0.285148	0.692779	0.235499	0.494959	0.329816	0.235499	0.628011
rs765840:30959484:T:A	7	30959484	T	A	imputation	0.368361	0.993269	0.276598	0.436621	0.257433	0.12314	0.12314	0.909601	0.762085	0.448036	0.914164	0.694312	0.523328	0.448036	0.348687
rs79549477:30959839:T:G	7	30959839	T	G	imputation	0.0295012	0.353644	0.45337	0.140765	0.291689	0.585906	0.140765	0.851505	0.470991	0.401925	0.566312	0.54665	0.34696	0.34696	0.459721
7:30960842:G:A	7	30960842	G	A	imputation	0.0111853	0.28458	0.28458	1	0.564089	0.28458	0.28458	0.545796	0.320038	0.320038	NA	NA	0.320038	0.320038	0.494798
rs2267720:30960995:G:A	7	30960995	G	A	imputation	0.215934	0.630459	0.426731	0.61584	0.534106	0.29077	0.29077	0.53645	0.657416	0.619824	0.929352	0.882147	0.632139	0.619824	0.207732
rs79793493:30961560:A:G	7	30961560	A	G	imputation	0.0328796	0.337554	0.403755	0.377377	0.546599	0.505907	0.337554	0.471657	0.174379	0.166998	0.765416	0.385118	0.17508	0.166998	0.777289
rs117434085:30961701:G:A	7	30961701	G	A	imputation	0.0123859	0.267788	0.267691	NA	0.5414	0.267562	0.267562	0.572576	0.53182	0.532091	NA	NA	0.532363	0.53182	0.274235
rs28362733:30961994:G:C	7	30961994	G	C	imputation	0.127395	0.123752	0.192982	0.159848	0.231183	0.350254	0.123752	0.907448	0.297177	0.210545	0.78188	0.373548	0.165819	0.165819	0.780366
rs28362734:30962126:C:G	7	30962126	C	G	imputation	0.0355445	0.330837	0.330438	NA	0.625328	0.329991	0.329991	0.481498	0.511942	0.44114	0.82835	0.680343	0.394297	0.394297	0.404177
rs28362735:30962137:A:G	7	30962137	A	G	imputation	0.0351502	0.3805	0.380064	NA	0.68307	0.379582	0.379582	0.420694	0.511458	0.440657	0.828351	0.679856	0.393832	0.393832	0.404689
rs199792558:30962157:CCTCT:C	7	30962157	CCTCT	C	imputation	0.0248473	0.0825687	0.148419	0.0422888	0.0718423	0.292499	0.0422888	1.37377	0.724858	0.65648	0.811847	0.849649	0.602053	0.602053	0.220365
rs28362737:30962413:TG:T	7	30962413	TG	T	imputation	0.156644	0.864355	0.694474	0.543176	0.703119	0.539666	0.539666	0.267875	0.205352	0.191877	0.714848	0.426672	0.219898	0.191877	0.716977
rs11982086:30962535:G:A	7	30962535	G	A	imputation	0.0729082	0.138552	0.183005	0.217852	0.253524	0.259077	0.138552	0.858387	0.596492	0.549645	0.820847	0.787218	0.514294	0.514294	0.288789
rs77360369:30962694:C:T	7	30962694	C	T	imputation	0.0466443	0.211964	0.219008	0.686201	0.458811	0.23991	0.211964	0.673738	0.327637	0.286215	NA	0.450346	0.25395	0.25395	0.595252
kgp13323615	7	30962760	A	G	snpchip	0.0515167	0.398779	0.419979	0.65926	0.693128	0.458781	0.398779	0.399268	0.457235	0.36874	0.393652	0.393453	0.29703	0.29703	0.5272
rs112490303:30962787:G:A	7	30962787	G	A	imputation	0.0466435	0.214827	0.221945	0.687617	0.46327	0.242976	0.214827	0.667911	0.326061	0.284781	NA	0.44899	0.252659	0.252659	0.597465
rs77695754:30963054:T:A	7	30963054	T	A	imputation	0.0466398	0.214981	0.222214	0.6862	0.463494	0.243382	0.214981	0.6676	0.324306	0.283096	NA	0.446781	0.25105	0.25105	0.60024
rs140536387:30963289:C:T	7	30963289	C	T	imputation	0.0514792	0.0780129	0.118154	0.0697381	0.0854608	0.192278	0.0697381	1.15653	0.198832	0.150923	0.745422	0.292047	0.12406	0.12406	0.906368
rs28362740:30963606:G:A	7	30963606	G	A	imputation	0.0101749	0.93255	0.93255	1	0.996425	0.93255	0.93255	0.0303279	0.0654269	0.0654269	NA	NA	0.0654269	0.0654269	1.18424
rs11537660	7	30963769	T	C	snpchip	0.250183	0.977204	0.559448	0.754477	0.742411	0.544337	0.544337	0.264132	0.541215	0.645406	0.59557	0.82669	0.758047	0.541215	0.26663
rs1049305:30963822:G:C	7	30963822	G	C	imputation	0.0892162	0.22569	0.644167	0.22763	0.477028	0.257447	0.22569	0.646488	0.714565	0.465216	0.825021	0.765074	0.961647	0.465216	0.332345
rs11537659	7	30963889	A	G	snpchip	0.460711	0.38921	0.377162	0.59	0.653145	0.819713	0.377162	0.423472	0.289767	0.423937	0.360229	0.570403	0.85278	0.289767	0.537951
rs11537661	7	30964145	C	T	snpchip	0.323571	0.816277	0.362964	0.3041	0.265386	0.130014	0.130014	0.88601	0.602356	0.449726	0.892534	0.699593	0.401666	0.401666	0.396135
rs17159719:30964305:A:G	7	30964305	A	G	imputation	0.0425123	0.300092	0.362551	0.223226	0.357732	0.451444	0.223226	0.651255	0.560541	0.545134	NA	NA	0.530061	0.530061	0.275674
rs112314218:30964373:C:T	7	30964373	C	T	imputation	0.0467024	0.214136	0.221001	0.689613	0.462224	0.241779	0.214136	0.66931	0.323609	0.282487	NA	0.446371	0.25053	0.25053	0.60114
rs79972200:30965241:G:A	7	30965241	G	A	imputation	0.0490727	0.0995638	0.146777	0.0828678	0.110579	0.231158	0.0828678	1.08161	0.265387	0.203487	0.696235	0.357464	0.165878	0.165878	0.780211
7:30965598:G:T	7	30965598	G	T	imputation	0.0202206	0.0345512	0.0405005	0.287008	0.0943295	0.0509808	0.0345512	1.46154	0.205696	0.350844	NA	NA	0.587833	0.205696	0.686774
rs28362744:30965673:A:G	7	30965673	A	G	imputation	0.099987	0.572136	0.875434	0.0496958	0.140997	0.765561	0.0496958	1.30368	0.575058	0.330183	0.202907	0.183068	0.170167	0.170167	0.769125
rs10226867	7	30966193	C	T	snpchip	0.218676	0.294353	0.302022	0.639504	0.572722	0.386575	0.294353	0.531132	0.654953	0.695529	0.7409	0.900873	0.788431	0.654953	0.18379
rs75589850:30966380:C:T	7	30966380	C	T	imputation	0.049844	0.107944	0.15701	0.0876992	0.120859	0.243423	0.0876992	1.057	0.286615	0.223135	0.698188	0.386106	0.183735	0.183735	0.735808
rs78791940:30966640:G:A	7	30966640	G	A	imputation	0.0129236	0.539829	0.5396	0.962404	0.827336	0.53938	0.53938	0.268105	0.0650439	0.0650439	NA	NA	0.0650439	0.0650439	1.18679
7:30966816:G:T	7	30966816	G	T	imputation	0.040333	0.634631	0.60535	0.883508	0.83975	0.581969	0.581969	0.2351	0.994621	0.931284	NA	NA	0.866041	0.866041	0.0624615
rs6944844:30966925:C:G	7	30966925	C	G	imputation	0.297355	0.991267	0.154696	0.411694	0.143298	0.0947004	0.0947004	1.02365	0.688365	0.890823	0.655793	0.905462	0.708153	0.655793	0.183233
rs145935613:30967150:T:C	7	30967150	T	C	imputation	0.0603948	0.261256	0.307897	0.395124	0.475279	0.383801	0.261256	0.582934	0.276668	0.220499	0.710615	0.391269	0.185455	0.185455	0.731761
rs60797250:30967345:G:A	7	30967345	G	A	imputation	0.307877	0.923101	0.499273	0.161582	0.188311	0.133471	0.133471	0.874613	0.537948	0.501713	0.820686	0.798046	0.581003	0.501713	0.299545
rs144821332:30967425:A:G	7	30967425	A	G	imputation	0.015811	0.81867	0.790456	NA	NA	0.761429	0.761429	0.118371	0.0379692	0.0365839	NA	NA	0.0354073	0.0354073	1.45091
rs10271008:30967466:C:T	7	30967466	C	T	imputation	0.206769	0.157872	0.17773	0.461336	0.368889	0.268861	0.157872	0.801695	0.525992	0.5385	0.757337	0.81737	0.606369	0.525992	0.279021
rs55834230:30967854:T:A	7	30967854	T	A	imputation	0.307426	0.946923	0.450383	0.142983	0.151177	0.105147	0.105147	0.978203	0.582044	0.540403	0.851944	0.829122	0.604989	0.540403	0.267282
rs55819275:30968229:G:C	7	30968229	G	C	imputation	0.2951	0.988862	0.147152	0.425201	0.140913	0.0973496	0.0973496	1.01167	0.779046	0.886027	0.776303	0.959102	0.836368	0.776303	0.109969
rs144650649:30968240:G:A	7	30968240	G	A	imputation	0.0351314	0.925485	0.927613	0.865741	0.982696	0.92977	0.865741	0.062612	0.25307	0.24574	NA	NA	0.239109	0.239109	0.621404
rs193156409:30968423:C:T	7	30968423	C	T	imputation	0.0104944	0.820453	0.820453	1	0.974573	0.820453	0.820453	0.0859463	0.831792	0.831792	NA	NA	0.831792	0.831792	0.0799853
rs150638535:30968537:C:CTA	7	30968537	C	CTA	imputation	0.275377	0.140631	0.123632	0.511245	0.302644	0.217476	0.123632	0.907869	0.918177	0.595166	0.433769	0.517718	0.331344	0.331344	0.479721
7:30968671:A:C	7	30968671	A	C	imputation	0.0313378	0.743232	0.744348	0.900955	0.9416	0.745504	0.743232	0.128876	0.468011	0.366629	0.509073	0.459023	0.289781	0.289781	0.53793
7:30968672:C:T	7	30968672	C	T	imputation	0.0313371	0.743166	0.744282	0.900955	0.941573	0.745437	0.743166	0.128914	0.468035	0.366651	0.509073	0.459044	0.2898	0.2898	0.537902
rs147870329:30968702:T:A	7	30968702	T	A	imputation	0.0247324	0.0839543	0.149632	0.0442705	0.0744416	0.292672	0.0442705	1.35389	0.660096	0.586038	0.803868	0.797748	0.530029	0.530029	0.2757
rs113773150:30968752:A:C	7	30968752	A	C	imputation	0.206977	0.110499	0.107213	0.549637	0.267931	0.152622	0.107213	0.969753	0.552831	0.503075	0.971138	0.79097	0.498711	0.498711	0.302151
rs62449134:30968862:G:A	7	30968862	G	A	imputation	0.0794606	0.180465	0.196967	0.517833	0.402018	0.234083	0.180465	0.743607	0.284405	0.255275	0.905412	0.516175	0.252597	0.252597	0.597572
rs6956018:30968893:G:A	7	30968893	G	A	imputation	0.0481173	0.469201	0.350463	0.405381	0.412503	0.351717	0.350463	0.455358	0.409108	NA	0.395541	0.679926	0.385976	0.385976	0.41344
rs184068140:30968894:T:A	7	30968894	T	A	imputation	0.0467874	0.221746	0.227343	0.705406	0.473995	0.246918	0.221746	0.654144	0.335151	0.293858	NA	0.463166	0.26164	0.26164	0.582296
rs145447264:30968933:G:A	7	30968933	G	A	imputation	0.0196442	0.598589	0.606886	0.761225	0.844069	0.616184	0.598589	0.222871	0.100896	0.10142	NA	NA	0.101949	0.100896	0.996126
rs6955797:30968967:C:A	7	30968967	C	A	imputation	0.312697	0.748779	0.558534	0.0897571	0.116158	0.106508	0.0897571	1.04693	0.549313	0.658883	0.554228	0.811969	0.924133	0.549313	0.26018
rs2391924:30968970:T:C	7	30968970	T	C	imputation	0.49632	0.234731	0.543705	0.183485	0.406837	0.530889	0.183485	0.736399	0.463899	0.31331	0.845084	0.59471	0.485278	0.31331	0.504026
rs111538525:30969018:G:A	7	30969018	G	A	imputation	0.0949047	0.698168	0.74889	0.682436	0.893709	0.818966	0.682436	0.165938	0.968433	0.931192	0.829116	0.968705	0.893972	0.829116	0.0813847
rs4299909:30969120:G:A	7	30969120	G	A	imputation	0.310831	0.791798	0.59452	0.132184	0.183536	0.153379	0.132184	0.878821	0.614889	0.656038	0.712191	0.880853	0.812685	0.614889	0.211203
rs113733124:30969399:C:G	7	30969399	C	G	imputation	0.0467936	0.224613	0.230153	0.707521	0.478366	0.249707	0.224613	0.648565	0.337854	0.296465	NA	0.466565	0.264136	0.264136	0.578172
rs73305752:30969656:A:C	7	30969656	A	C	imputation	0.0627625	0.911599	0.797152	0.383178	0.626769	0.684992	0.383178	0.416599	0.383456	0.308457	0.666103	0.479055	0.256537	0.256537	0.59085
rs17159722:30969754:A:G	7	30969754	A	G	imputation	0.49592	0.216122	0.562882	0.15058	0.353935	0.457958	0.15058	0.822233	0.482093	0.33206	0.852702	0.617909	0.500533	0.33206	0.478783
rs10487705:30969800:A:G	7	30969800	A	G	imputation	0.0627941	0.914482	0.800142	0.383748	0.628389	0.687964	0.383748	0.415954	0.382393	0.307538	0.666724	0.478273	0.255777	0.255777	0.592139
kgp2835105	7	30970074	T	C	snpchip	0.0659709	0.269705	0.27956	0.655962	0.543739	0.30907	0.269705	0.569111	0.756054	0.69889	0.731894	0.848135	0.648244	0.648244	0.188261
7:30970421:C:A	7	30970421	C	A	imputation	0.010606	0.603095	0.60551	NA	0.882642	0.607841	0.603095	0.219614	0.843915	0.8398	NA	NA	0.835692	0.835692	0.0779538
rs74620132:30970517:C:G	7	30970517	C	G	imputation	0.0843671	0.845329	0.792643	0.793601	0.91663	0.744789	0.744789	0.127967	0.943862	0.901577	0.797281	0.952485	0.859913	0.797281	0.0983886
rs76549599:30970588:G:C	7	30970588	G	C	imputation	0.0476371	0.30816	0.315962	0.732608	0.594857	0.338315	0.30816	0.511224	0.297853	0.259079	NA	0.422689	0.229411	0.229411	0.639386
rs13222180	7	30970989	C	T	snpchip	0.131204	0.31703	0.328266	0.660551	0.605842	0.381367	0.31703	0.4989	0.631394	0.907807	0.173839	0.385945	0.752642	0.173839	0.759853
rs10046506:30971240:T:C	7	30971240	T	C	imputation	0.452857	0.995821	0.853624	0.863836	0.953599	0.759336	0.759336	0.119566	0.871037	0.530991	0.426889	0.468359	0.217945	0.217945	0.661653
rs79728150:30971281:C:T	7	30971281	C	T	imputation	0.0460772	0.261829	0.269199	0.711672	0.532789	0.291126	0.261829	0.581982	0.303821	0.264344	NA	0.427596	0.234027	0.234027	0.630734
rs10046532:30971322:A:T	7	30971322	A	T	imputation	0.241497	0.93239	0.804384	0.730997	0.88329	0.684305	0.684305	0.16475	0.774276	0.923939	0.571313	0.849945	0.873807	0.571313	0.243126
rs193140203:30971378:G:A	7	30971378	G	A	imputation	0.0460676	0.263208	0.270538	0.713095	0.53473	0.292426	0.263208	0.579701	0.303682	0.26403	NA	0.426212	0.233571	0.233571	0.631581
rs10244884	7	30971795	T	C	snpchip	0.443291	0.574294	0.999803	0.395969	0.667598	0.432276	0.395969	0.402339	0.875604	0.454314	0.38607	0.379022	0.164413	0.164413	0.784064
kgp13311239	7	30972000	A	G	snpchip	0.0578098	0.699137	0.609202	0.724465	0.759289	0.531209	0.531209	0.274735	0.62548	0.468949	0.281242	0.32471	0.337393	0.281242	0.55092
rs145486247:30972306:T:A	7	30972306	T	A	imputation	0.0232424	0.920676	0.912524	NA	NA	0.90422	0.90422	0.0437259	0.894136	0.88642	NA	NA	0.87867	0.87867	0.0561742
kgp3122709	7	30973033	G	A	snpchip	0.302441	0.964327	0.809278	0.938615	0.959416	0.830452	0.809278	0.0919023	0.760793	0.974433	0.707933	0.928797	0.717921	0.707933	0.150008
rs76598642:30973037:C:G	7	30973037	C	G	imputation	0.200426	0.145267	0.0737737	0.739435	0.142381	0.0488454	0.0488454	1.31118	0.775006	0.562734	0.51767	0.591176	0.392189	0.392189	0.406505
rs144684447:30973172:C:A	7	30973172	C	A	imputation	0.0169144	0.0687728	0.0687728	1	0.190894	0.0687728	0.0687728	1.16258	0.374281	0.374281	NA	NA	0.374281	0.374281	0.426802
kgp3777621	7	30973198	C	T	snpchip	0.38287	0.835097	0.787665	0.980293	0.962761	0.807466	0.787665	0.103658	0.527455	0.520808	0.734576	0.805313	0.698231	0.520808	0.283322
rs138419411:30973249:C:T	7	30973249	C	T	imputation	0.0169099	0.0674407	0.0674407	1	0.187849	0.0674407	0.0674407	1.17108	0.359396	0.359396	NA	NA	0.359396	0.359396	0.444427
7:30973391:C:T	7	30973391	C	T	imputation	0.0104859	0.636131	0.636131	1	0.894117	0.636131	0.636131	0.196453	0.0400133	0.0400133	NA	NA	0.0400133	0.0400133	1.3978
rs78108564:30973414:C:T	7	30973414	C	T	imputation	0.0495197	0.983215	0.972555	0.624032	0.880261	0.926934	0.624032	0.204793	0.383001	0.385818	0.787314	0.683054	0.403969	0.383001	0.4168
kgp7291575	7	30973427	T	C	snpchip	0.131569	0.522908	0.402279	0.65795	0.55992	0.319053	0.319053	0.496137	0.670811	0.591761	0.849759	0.814324	0.536341	0.536341	0.270559
rs79659041:30973652:A:G	7	30973652	A	G	imputation	0.111166	0.858475	0.871267	0.147027	0.306073	0.594806	0.147027	0.832603	0.374529	0.340281	0.901474	0.628444	0.340022	0.340022	0.468493
rs116319024:30973665:C:G	7	30973665	C	G	imputation	0.0279911	0.974716	0.969351	0.971035	0.998259	0.964353	0.964353	0.015764	0.303229	0.279983	NA	NA	0.261541	0.261541	0.58246
kgp13658015	7	30973818	C	T	snpchip	0.0478038	0.249916	0.26051	0.557749	0.515659	0.29199	0.249916	0.602206	0.92379	0.812052	0.439708	0.654868	0.697419	0.439708	0.356836
rs73305758:30974042:G:T	7	30974042	G	T	imputation	0.142815	0.456353	0.473757	0.660123	0.757618	0.534502	0.456353	0.340699	0.514525	0.631137	0.382822	0.668421	0.812569	0.382822	0.417003
rs147317892:30974068:G:A	7	30974068	G	A	imputation	0.0207183	0.60966	0.590144	NA	0.979471	0.569855	0.569855	0.244236	0.487814	0.467743	NA	NA	0.448425	0.448425	0.34831
rs10238148:30974133:G:A	7	30974133	G	A	imputation	0.44277	0.404644	0.319104	0.736184	0.60743	0.480666	0.319104	0.496068	0.71748	0.730923	0.797071	0.935019	0.898913	0.71748	0.14419
rs55681383:30974320:T:A	7	30974320	T	A	imputation	0.455668	0.388795	0.213838	0.790227	0.441478	0.404886	0.213838	0.669915	0.574386	0.743709	0.544515	0.829824	0.760317	0.544515	0.26399
rs10238376	7	30974353	G	A	snpchip	0.115637	0.149933	0.306986	0.0661471	0.061721	0.0301725	0.0301725	1.52039	0.892476	0.442003	0.68874	0.605593	0.49998	0.442003	0.354575
rs76529322:30975050:C:T	7	30975050	C	T	imputation	0.0894174	0.841186	0.890441	0.730293	0.940525	0.950262	0.730293	0.136503	0.238667	0.172017	0.710366	0.30351	0.133823	0.133823	0.873469

## Sheet: legend
SNP_id	SNP Id
chromosome	chromosome
position	position
alleleA	allele A
alleleB	allele B
genotype	whether genotype results from snpchip ( Illumina Omni 2.5 SNP-chip) or imputation (IMPUTEv2)
maf	minor allele frequency
frequentist_add_lrt_severe_pvalue	p value of association with severe malaria - additive model
frequentist_dom_lrt_severe_pvalue	p value of association with severe malaria - dominant model
frequentist_rec_lrt_severe_pvalue	p value of association with severe malaria - recessive model
frequentist_gen_lrt_severe_pvalue	p value of association with severe malaria - genotype model
frequentist_het_lrt_severe_pvalue	p value of association with severe malaria - heterozygote model
best_lrt_severe_pvalue	p value of association with severe malaria - best model
minlog_best_lrt_severe_pvalue	minus logarithm of p value of association with severe malaria - best model
frequentist_add_parden_pvalue	p value of association with parasite density - additive model
frequentist_dom_parden_pvalue	p value of association with parasite density - dominant model
frequentist_rec_parden_pvalue	p value of association with parasite density - recessive model
frequentist_gen_parden_pvalue	p value of association with parasite density - genotype model
frequentist_het_parden_pvalue	p value of association with parasite density - heterozygote model
best_parden_pvalue	p value of association with parasite density - best model
minlog_best_parden_pvalue	minus logarithm of p value of association with parasite density - best model
	region harbouring most significant association signals and described in the text
	genotyped SNP showing association signals described in the text
